# Supplementary material for: Epitaxial growth of an atom-thin layer on a LiNi0.5Mn1.5O4 cathode for stable Li-ion battery cycling
Source: Nat Commun. 2022 Mar 23;13:1565. doi: 10.1038/s41467-022-28963-9 (PMC8943144; doi:10.1038/s41467-022-28963-9)
Supplement: Supplementary file 4 — Source Data [file 41467_2022_28963_MOESM4_ESM.xlsx]

## Sheet: Figure 1d
	Li4Ni2Mn6O16	Li4Ni2Mn6O16-d	LaNi2O3	LaNi2O3-d	Smoothed Y1	Smoothed Y2	Smoothed Y3	Smoothed Y4
					6 pts FFT smooth of "Li4Ni2Mn6O16"	6 pts FFT smooth of "LaNi2O3"	6 pts FFT smooth of "LaNi2O3-d"	6 pts FFT smooth of "Li4Ni2Mn6O16-d"
-31.7947	0	0	0	0	-0.000481712	0.00416	-0.000882172	0.00248
-31.7747	0	0	0	0	-0.000319929	0.00419	0.00108	0.00225
-31.7547	0	0	0	0	-8.44703e-05	0.00309	0.00269	0.00142
-31.7337	0	0	0	0	0.000163601	0.0012	0.00355	0.000225652
-31.7137	0	0	0	0	0.000359238	-0.000971988	0.00346	-0.001
-31.6937	0	0	0	0	0.000450483	-0.00284	0.00248	-0.00194
-31.6737	0	0	0	0	0.000412305	-0.00391	0.000891003	-0.00234
-31.6537	0	0	0	0	0.000253475	-0.00393	-0.000864612	-0.00211
-31.6337	0	0	0	0	1.46067e-05	-0.00291	-0.00233	-0.00132
-31.6127	0	0	0	0	-0.000242241	-0.00116	-0.00313	-0.000196508
-31.5927	0	0	0	0	-0.000449728	0.00084764	-0.00309	0.000960588
-31.5727	0	0	0	0	-0.000552953	0.00257	-0.00225	0.00184
-31.5527	0	0	0	0	-0.000524047	0.00357	-0.000842584	0.00222
-31.5327	0	0	0	0	-0.000369764	0.00358	0.000737918	0.002
-31.5127	0	0	0	0	-0.000129972	0.00264	0.00208	0.00125
-31.4927	0	0	0	0	0.000132613	0.00101	0.00284	0.000185788
-31.4717	0	0	0	0	0.000348824	-0.000862886	0.00284	-0.000906729
-31.4517	0	0	0	0	0.000461269	-0.00247	0.00211	-0.00174
-31.4317	0	0	0	0	0.000439583	-0.0034	0.000865466	-0.00209
-31.4117	0	0	0	0	0.000288629	-0.00341	-0.000563461	-0.00187
-31.3917	0	0	0	0	4.74407e-05	-0.00253	-0.0018	-0.00116
-31.3717	0	0	0	0	-0.00022089	-0.001	-0.00252	-0.000155197
-31.3507	0	0	0	0	-0.000445751	0.000749292	-0.00256	0.000879748
-31.3307	0	0	0	0	-0.000567647	0.00226	-0.00194	0.00166
-31.3107	0	0	0	0	-0.000553992	0.00313	-0.000821377	0.00199
-31.2907	0	0	0	0	-0.000407876	0.00314	0.000476304	0.00179
-31.2707	0	0	0	0	-0.000167419	0.00231	0.00162	0.00112
-31.2507	0	0	0	0	0.000104141	0.000870208	0.00231	0.000157839
-31.2297	0	0	0	0	0.000335071	-0.000779372	0.00239	-0.000823125
-31.2097	0	0	0	0	0.000464091	-0.0022	0.00185	-0.00157
-31.1897	0	0	0	0	0.000456634	-0.00302	0.000854062	-0.00188
-31.1697	0	0	0	0	0.00031411	-0.00303	-0.000328035	-0.00168
-31.1497	0	0	0	0	7.36702e-05	-0.00225	-0.00139	-0.00104
-31.1297	0	0	0	0	-0.000201501	-0.00088751	-0.00205	-0.000123491
-31.1087	0	0	0	0	-0.000438819	0.000672293	-0.00216	0.000809152
-31.0887	0	0	0	0	-0.00057549	0.00202	-0.0017	0.00151
-31.0687	0	0	0	0	-0.000575173	0.00279	-0.000811183	0.00181
-31.0487	0	0	0	0	-0.000437684	0.0028	0.000269458	0.00162
-31.0287	0	0	0	0	-0.000199148	0.00206	0.00126	0.00101
-31.0087	0	0	0	0	7.7463e-05	0.000768106	0.0019	0.000137667
-30.9887	0	0	0	0	0.000318946	-0.000713646	0.00203	-0.000749122
-30.9677	0	0	0	0	0.000461228	-0.00199	0.00165	-0.00142
-30.9477	0	0	0	0	0.000466367	-0.00273	0.000851195	-0.0017
-30.9277	0	0	0	0	0.000332657	-0.00274	-0.000138746	-0.00151
-30.9077	0	0	0	0	9.51627e-05	-0.00203	-0.00106	-0.000926423
-30.8877	0	0	0	0	-0.000183503	-0.000802345	-0.00168	-9.81793e-05
-30.8677	0	0	0	0	-0.000429714	0.000610394	-0.00184	0.000747454
-30.8467	0	0	0	0	-0.000578321	0.00183	-0.00152	0.00139
-30.8267	0	0	0	0	-0.000589931	0.00253	-0.000807712	0.00165
-30.8067	0	0	0	0	-0.000461384	0.00254	0.000101701	0.00147
-30.7867	0	0	0	0	-0.000226647	0.00187	0.000967965	0.000912961
-30.7667	0	0	0	0	5.21422e-05	0.000691762	0.00157	0.000122733
-30.7467	0	0	0	0	0.000301107	-0.000660647	0.00176	-0.0006834
-30.7257	0	0	0	0	0.000454196	-0.00183	0.00149	-0.00129
-30.7057	0	0	0	0	0.0004707	-0.0025	0.000853531	-0.00154
-30.6857	0	0	0	0	0.000346065	-0.00251	1.70771e-05	-0.00137
-30.6657	0	0	0	0	0.000113131	-0.00187	-0.00079809	-0.000833306
-30.6457	0	0	0	0	-0.000166543	-0.000739177	-0.00138	-7.72505e-05
-30.6257	0	0	0	0	-0.000418979	0.000559467	-0.00159	0.000693374
-30.6047	0	0	0	0	-0.000577376	0.00168	-0.00138	0.00127
-30.5847	0	0	0	0	-0.000599827	0.00233	-0.000808357	0.00151
-30.5647	0	0	0	0	-0.000480436	0.00234	-3.73113e-05	0.00135
-30.5447	0	0	0	0	-0.000250894	0.00172	0.000732339	0.000834231
-30.5247	0	0	0	0	2.79085e-05	0.000634503	0.0013	0.000111409
-30.5047	0	0	0	0	0.00028202	-0.000616974	0.00153	-0.000624766
-30.4847	0	0	0	0	0.000444029	-0.0017	0.00137	-0.00118
-30.4637	0	0	0	0	0.000470933	-0.00233	0.000859007	-0.0014
-30.4437	0	0	0	0	0.000355545	-0.00234	0.000147941	-0.00125
-30.4237	0	0	0	0	0.000128388	-0.00174	-0.000579918	-0.000752338
-30.4037	0	0	0	0	-0.000150395	-0.00069247	-0.00114	-5.93907e-05
-30.3837	0	0	0	0	-0.000406995	0.000516696	-0.00138	0.000645789
-30.3637	0	0	0	0	-0.000573507	0.00156	-0.00126	0.00118
-30.3427	0	0	0	0	-0.000605932	0.00217	-0.000811479	0.00139
-30.3227	0	0	0	0	-0.000495831	0.00219	-0.000154637	0.00124
-30.3027	0	0	0	0	-0.000272547	0.00161	0.000535703	0.00076621
-30.2827	0	0	0	0	4.59135e-06	0.000591711	0.00108	0.000102605
-30.2627	0	0	0	0	0.000262021	-0.000580272	0.00134	-0.000572191
-30.2427	0	0	0	0	0.000431452	-0.0016	0.00126	-0.00108
-30.2217	0	0	0	0	0.000467971	-0.00219	0.000866306	-0.00128
-30.2017	0	0	0	0	0.000361933	-0.0022	0.000259736	-0.00114
-30.1817	0	0	0	0	0.000141488	-0.00164	-0.000395737	-0.00068095
-30.1617	0	0	0	0	-0.000134913	-0.000658341	-0.000930711	-4.37095e-05
-30.1417	0	0	0	0	-0.00039404	0.000480109	-0.00121	0.000603744
-30.1217	0	0	0	0	-0.000567316	0.00147	-0.00117	0.00109
-30.1007	0	0	0	0	-0.000608994	0.00205	-0.000816023	0.00128
-30.0807	0	0	0	0	-0.000508259	0.00206	-0.000255233	0.00114
-30.0607	0	0	0	0	-0.000292059	0.00152	0.000368722	0.000706662
-30.0407	0	0	0	0	-1.79171e-05	0.000560111	0.000894504	9.55684e-05
-30.0207	0	0	0	0	0.000241356	-0.000548874	0.00119	-0.000524813
-30.0007	0	0	0	0	0.000416983	-0.00151	0.00118	-0.000988967
-29.9807	0	0	0	0	0.000462453	-0.00208	0.00087457	-0.00118
-29.9597	0	0	0	0	0.000365818	-0.0021	0.000356655	-0.00104
-29.9397	0	0	0	0	0.000152818	-0.00157	-0.000237681	-0.000617205
-29.9197	0	0	0	0	-0.000119999	-0.000634008	-0.000754556	-2.95826e-05
-29.8997	0	0	0	0	-0.000380315	0.000448293	-0.00106	0.00056644
-29.8797	0	0	0	0	-0.000559234	0.00139	-0.00109	0.00101
-29.8597	0	0	0	0	-0.000609547	0.00194	-0.000821294	0.00119
-29.8387	0	0	0	0	-0.000518208	0.00196	-0.000342673	0.00106
-29.8187	0	0	0	0	-0.000309744	0.00145	0.000224723	0.000653884
-29.7987	0	0	0	0	-3.96843e-05	0.000537331	0.000733945	8.97585e-05
-29.7787	0	0	0	0	0.00022021	-0.000521569	0.00106	-0.000481911
-29.7587	0	0	0	0	0.000401001	-0.00145	0.00111	-0.000908578
-29.7387	0	0	0	0	0.00045484	-0.00199	0.000883225	-0.00108
-29.7177	0	0	0	0	0.000367621	-0.00201	0.000441748	-0.00094928
-29.6977	0	0	0	0	0.000162652	-0.00151	-0.00010006	-0.000559615
-29.6777	0	0	0	0	-0.000105593	-0.00061743	-0.000601716	-1.65571e-05
-29.6577	0	0	0	0	-0.000365973	0.000420214	-0.000934812	0.000533211
-29.6377	0	0	0	0	-0.000549574	0.00133	-0.00102	0.00094314
-29.6177	0	0	0	0	-0.00060797	0.00186	-0.000826827	0.00111
-29.5967	0	0	0	0	-0.000526023	0.00189	-0.000419586	0.000981328
-29.5767	0	0	0	0	-0.000325821	0.00139	9.88226e-05	0.000606545
-29.5567	0	0	0	0	-6.07504e-05	0.000521618	0.000593969	8.47737e-05
-29.5367	0	0	0	0	0.000198726	-0.000497466	0.000938892	-0.000442892
-29.5167	0	0	0	0	0.000383781	-0.00139	0.00105	-0.000835615
-29.4967	0	0	0	0	0.000445468	-0.00192	0.000891885	-0.000990358
-29.4767	0	0	0	0	0.000367644	-0.00194	0.000517285	-0.000868861
-29.4557	0	0	0	0	0.000171182	-0.00146	2.13236e-05	-0.000507006
-29.4357	0	0	0	0	-9.16529e-05	-0.000607091	-0.000467257	-4.29356e-06
-29.4157	0	0	0	0	-0.000351127	0.000395106	-0.000822856	0.000503504
-29.3957	0	0	0	0	-0.000538563	0.00127	-0.000955224	0.000881004
-29.3757	0	0	0	0	-0.000604541	0.0018	-0.000832306	0.00103
-29.3557	0	0	0	0	-0.00053195	0.00183	-0.000487946	0.000911902
-29.3347	0	0	0	0	-0.000340442	0.00135	-1.26161e-05	0.000563591
-29.3147	0	0	0	0	-8.11367e-05	0.000511658	0.000470307	8.03056e-05
-29.2947	0	0	0	0	0.000177011	-0.000475896	0.000836509	-0.000407259
-29.2747	0	0	0	0	0.000365531	-0.00134	0.000992688	-0.000768941
-29.2547	0	0	0	0	0.000434579	-0.00186	0.000900286	-0.000909813
-29.2347	0	0	0	0	0.000366103	-0.00189	0.000584984	-0.000795048
-29.2137	0	0	0	0	0.000178544	-0.00143	0.000129628	-0.000458443
-29.1937	0	0	0	0	-7.81562e-05	-0.000601841	-0.000347479	7.47145e-06
-29.1737	0	0	0	0	-0.000335865	0.000372388	-0.000723248	0.000476858
-29.1537	0	0	0	0	-0.000526371	0.00123	-0.000901497	0.000824555
-29.1337	0	0	0	0	-0.000599458	0.00174	-0.000837517	0.000959457
-29.1137	0	0	0	0	-0.000536162	0.00178	-0.000549262	0.000848376
-29.0927	0	0	0	0	-0.00035371	0.00132	-0.000112351	0.000524165
-29.0727	0	0	0	0	-0.000100851	0.000506451	0.000359731	7.61083e-05
-29.0527	0	0	0	0	0.000155153	-0.000456349	0.000745068	-0.000374606
-29.0327	0	0	0	0	0.000346401	-0.00131	0.000944751	-0.000707625
-29.0127	0	0	0	0	0.00042235	-0.00182	0.000908244	-0.000835524
-28.9927	0	0	0	0	0.000363153	-0.00185	0.000646166	-0.000726713
-28.9727	0	0	0	0	0.000184828	-0.00141	0.000227265	-0.00041316
-28.9517	0	0	0	0	-6.50914e-05	-0.000600803	-0.000239562	1.89495e-05
-28.9317	0	0	0	0	-0.000320253	0.00035162	-0.000633523	0.000452891
-28.9117	0	0	0	0	-0.000513118	0.00119	-0.000853131	0.000772936
-28.8917	0	0	0	0	-0.000592859	0.0017	-0.000842312	0.00089522
-28.8717	0	0	0	0	-0.000538778	0.00174	-0.000604703	0.000789714
-28.8517	0	0	0	0	-0.00036569	0.0013	-0.000202507	0.00048756
-28.8307	0	0	0	0	-0.000119889	0.000505228	0.000259763	7.19792e-05
-28.8107	0	0	0	0	0.000133219	-0.000438436	0.0006624	-0.000344594
-28.7907	0	0	0	0	0.000326506	-0.00128	0.000901474	-0.000650894
-28.7707	0	0	0	0	0.000408907	-0.00178	0.000915635	-0.000766501
-28.7507	0	0	0	0	0.000358897	-0.00182	0.000701862	-0.000662919
-28.7307	0	0	0	0	0.000190096	-0.00139	0.000316103	-0.000370519
-28.7097	0	0	0	0	-5.24576e-05	-0.000603295	-0.000141327	3.03171e-05
-28.6897	0	0	0	0	-0.000304345	0.000332459	-0.000551775	0.000431285
-28.6697	0	0	0	0	-0.000498893	0.00116	-0.00080899	0.00072543
-28.6497	0	0	0	0	-0.000584843	0.00167	-0.000846591	0.000835682
-28.6297	0	0	0	0	-0.000539875	0.00172	-0.000655189	0.000735047
-28.6097	0	0	0	0	-0.00037642	0.00129	-0.000284739	0.00045318
-28.5887	0	0	0	0	-0.00013824	0.000507389	0.000168472	6.77442e-05
-28.5687	0	0	0	0	0.000111266	-0.00042185	0.000586823	-0.000316943
-28.5487	0	0	0	0	0.000305928	-0.00125	0.000861853	-0.000598101
-28.5287	0	0	0	0	0.000394336	-0.00176	0.000922371	-0.000701915
-28.5087	0	0	0	0	0.000353404	-0.0018	0.000752889	-0.000602878
-28.4887	0	0	0	0	0.00019438	-0.00138	0.000397608	-0.000329981
-28.4687	0	0	0	0	-4.02619e-05	-0.000608784	-5.10675e-05	4.17272e-05
-28.4477	0	0	0	0	-0.000288182	0.000314638	-0.000476521	0.000411776
-28.4277	0	0	0	0	-0.000483756	0.00114	-0.000768193	0.000681435
-28.4077	0	0	0	0	-0.000575469	0.00164	-0.000850285	0.000780069
-28.3877	0	0	0	0	-0.000539497	0.0017	-0.000701452	0.000683636
-28.3677	0	0	0	0	-0.000385911	0.00128	-0.000360359	0.000420516
-28.3477	0	0	0	0	-0.000155883	0.000512466	8.43391e-05	6.32485e-05
-28.3267	0	0	0	0	8.93386e-05	-0.000406355	0.000517013	-0.000291421
-28.3067	0	0	0	0	0.000284724	-0.00123	0.000825103	-0.000548701
-28.2867	0	0	0	0	0.000378692	-0.00174	0.000928391	-0.000641059
-28.2667	0	0	0	0	0.000346712	-0.00179	0.000799897	-0.000545913
-28.2467	0	0	0	0	0.000197691	-0.00138	0.000472947	-0.00029108
-28.2267	0	0	0	0	-2.85194e-05	-0.000616851	3.25681e-05	5.3318e-05
-28.2057	0	0	0	0	-0.000271797	0.000297949	-0.000406585	0.000394142
-28.1857	0	0	0	0	-0.000467749	0.00112	-0.000730045	0.000640438
-28.1657	0	0	0	0	-0.000564771	0.00163	-0.000853348	0.000727715
-28.1457	0	0	0	0	-0.000537657	0.00168	-0.000744082	0.000634842
-28.1257	0	0	0	0	-0.000394158	0.00128	-0.000430413	0.000389121
-28.1057	0	0	0	0	-0.000172793	0.000520089	6.15083e-06	5.83494e-05
-28.0847	0	0	0	0	6.74757e-05	-0.000391759	0.000451918	-0.000267838
-28.0647	0	0	0	0	0.000262935	-0.00121	0.000790603	-0.00050223
-28.0447	0	0	0	0	0.000362004	-0.00172	0.000933654	-0.000583325
-28.0247	0	0	0	0	0.000338831	-0.00178	0.000843414	-0.000491438
-28.0047	0	0	0	0	0.000200021	-0.00138	0.000543055	-0.000253404
-27.9847	0	0	0	0	-1.72527e-05	-0.000627167	0.000110663	6.52186e-05
-27.9647	0	0	0	0	-0.00025522	0.000282223	-0.000341028	0.000378203
-27.9437	0	0	0	0	-0.000450893	0.0011	-0.000693996	0.000601998
-27.9237	0	0	0	0	-0.000552758	0.00161	-0.000855748	0.000678045
-27.9037	0	0	0	0	-0.000534348	0.00168	-0.000783556	0.000588104
-27.8837	0	0	0	0	-0.000401135	0.00128	-0.000495746	0.000358594
-27.8637	0	0	0	0	-0.000188934	0.000529966	-6.70688e-05	5.291e-05
-27.8437	0	0	0	0	4.57105e-05	-0.000377912	0.000390692	-0.000246039
-27.8227	0	0	0	0	0.000240583	-0.0012	0.000757857	-0.000458288
-27.8027	0	0	0	0	0.000344277	-0.00171	0.00093813	-0.000528181
-27.7827	0	0	0	0	0.000329748	-0.00178	0.00088387	-0.00043893
-27.7627	0	0	0	0	0.000201343	-0.00139	0.000608692	-0.000216582
-27.7427	0	0	0	0	-6.49168e-06	-0.00063947	0.000184093	7.7555e-05
-27.7227	0	0	0	0	-0.000238472	0.000267328	-0.000279093	0.000363808
-27.7017	0	0	0	0	-0.000433197	0.00109	-0.000659602	0.000565735
-27.6817	0	0	0	0	-0.000539417	0.00161	-0.000857464	0.000630547
-27.6617	0	0	0	0	-0.000529538	0.00168	-0.000820268	0.000542919
-27.6417	0	0	0	0	-0.000406801	0.00129	-0.000557047	0.000328571
-27.6217	0	0	0	0	-0.000204266	0.000541867	-0.000136114	4.67953e-05
-27.6017	0	0	0	0	2.40722e-05	-0.000364693	0.000332649	-0.000225898
-27.5807	0	0	0	0	0.000217675	-0.00119	0.000726461	-0.000416529
-27.5607	0	0	0	0	0.000325497	-0.00171	0.000941798	-0.000475154
-27.5407	0	0	0	0	0.000319429	-0.00179	0.000921615	-0.000387921
-27.5207	0	0	0	0	0.000201615	-0.0014	0.000670476	-0.000180271
-27.5007	0	0	0	0	3.72522e-06	-0.000653553	0.000253573	9.04537e-05
-27.4807	0	0	0	0	-0.000221575	0.000253156	-0.000220163	0.000350838
-27.4607	0	0	0	0	-0.000414655	0.00108	-0.000626504	0.000531314
-27.4397	0	0	0	0	-0.000524717	0.0016	-0.000858481	0.000584764
-27.4197	0	0	0	0	-0.000523177	0.00168	-0.000854541	0.000498828
-27.3997	0	0	0	0	-0.000411096	0.0013	-0.000614882	0.00029871
-27.3797	0	0	0	0	-0.000218739	0.000555611	-0.000201636	3.98676e-05
-27.3597	0	0	0	0	2.58732e-06	-0.000352001	0.000277226	-0.000207317
-27.3397	0	0	0	0	0.000194209	-0.00118	0.000696088	-0.000376648
-27.3187	0	0	0	0	0.000305627	-0.00171	0.000944642	-0.000423818
-27.2987	0	0	0	0	0.000307819	-0.00179	0.000956943	-0.000337978
-27.2787	0	0	0	0	0.000200777	-0.00141	0.00072892	-0.000144147
-27.2587	0	0	0	0	1.33508e-05	-0.000669254	0.000319693	0.000104046
-27.2387	0	0	0	0	-0.000204548	0.000239619	-0.000163729	0.000339196
-27.2187	0	0	0	0	-0.00039525	0.00107	-0.000594407	0.000498442
-27.1977	0	0	0	0	-0.000508606	0.0016	-0.000858788	0.000540282
-27.1777	0	0	0	0	-0.00051519	0.00169	-0.000886642	0.000455402
-27.1577	0	0	0	0	-0.000413946	0.00131	-0.000669719	0.000268683
-27.1377	0	0	0	0	-0.000232295	0.000571058	-0.000264174	3.19834e-05
-27.1177	0	0	0	0	-1.87191e-05	-0.000339757	0.000223957	-0.000190222
-27.0977	0	0	0	0	0.000170167	-0.00117	0.000666466	-0.000338376
-27.0767	0	0	0	0	0.000284616	-0.00171	0.000946649	-0.000373784
-27.0567	0	0	0	0	0.00029484	-0.0018	0.000990092	-0.000288694
-27.0367	0	0	0	0	0.00019875	-0.00143	0.000784446	-0.000107895
-27.0167	0	0	0	0	2.23275e-05	-0.00068645	0.000382939	0.00011847
-26.9967	0	0	0	0	-0.000187409	0.000226644	-0.00010937	0.00032881
-26.9767	0	0	0	0	-0.000374954	0.00107	-0.000563065	0.000466852
-26.9567	0	0	0	0	-0.000491015	0.00161	-0.000858375	0.000496714
-26.9357	0	0	0	0	-0.000505484	0.0017	-0.000916794	0.000412237
-26.9157	0	0	0	0	-0.000415256	0.00133	-0.000721947	0.00023817
-26.8957	0	0	0	0	-0.000244863	0.0005881	-0.000324176	2.29894e-05
-26.8757	0	0	0	0	-3.98228e-05	-0.000327891	0.000172453	-0.000174559
-26.8557	0	0	0	0	0.000145521	-0.00117	0.000637365	-0.00030147
-26.8357	0	0	0	0	0.000262387	-0.00172	0.000947807	-0.000324684
-26.8147	0	0	0	0	0.000280393	-0.00182	0.00102	-0.000239677
-26.7947	0	0	0	0	0.000195434	-0.00145	0.000837407	-7.1203e-05
-26.7747	0	0	0	0	3.05862e-05	-0.000705047	0.00044372	0.000133878
-26.7547	0	0	0	0	-0.000170177	0.000214172	-5.67326e-05	0.00031963
-26.7347	0	0	0	0	-0.000353726	0.00106	-0.000532271	0.000436308
-26.7147	0	0	0	0	-0.000471852	0.00161	-0.000857234	0.000453694
-26.6937	0	0	0	0	-0.00049394	0.00172	-0.000945183	0.000368936
-26.6737	0	0	0	0	-0.000414909	0.00135	-0.000771892	0.000206847
-26.6537	0	0	0	0	-0.000256364	0.000606661	-0.000382018	1.27188e-05
-26.6337	0	0	0	0	-6.06993e-05	-0.000316348	0.000122389	-0.000160297
-26.6137	0	0	0	0	0.00012023	-0.00117	0.000608594	-0.00026571
-26.5937	0	0	0	0	0.000238846	-0.00173	0.000948103	-0.00027617
-26.5727	0	0	0	0	0.000264351	-0.00184	0.00105	-0.000190542
-26.5527	0	0	0	0	0.000190709	-0.00147	0.000888099	-3.37521e-05
-26.5327	0	0	0	0	3.80437e-05	-0.00072498	0.000502379	0.000150436
-26.5127	0	0	0	0	-0.000152871	0.000202149	-5.51794e-06	0.000311625
-26.4927	0	0	0	0	-0.000331515	0.00106	-0.000501849	0.000406587
-26.4727	0	0	0	0	-0.000451006	0.00163	-0.000855353	0.00041087
-26.4527	0	0	0	0	-0.000480412	0.00174	-0.00097196	0.000325105
-26.4317	0	0	0	0	-0.000412766	0.00137	-0.000819825	0.000174383
-26.4117	0	0	0	0	-0.0002667	0.000626687	-0.000438019	9.87183e-07
-26.3917	0	0	0	0	-8.1323e-05	-0.000305077	7.34849e-05	-0.000147424
-26.3717	0	0	0	0	9.42415e-05	-0.00117	0.000579985	-0.000230892
-26.3517	0	0	0	0	0.000213872	-0.00174	0.000947522	-0.0002279
-26.3317	0	0	0	0	0.000246559	-0.00186	0.00108	-0.000140902
-26.3107	0	0	0	0	0.000184425	-0.0015	0.000936768	4.78956e-06
-26.2907	0	0	0	0	4.46002e-05	-0.000746205	0.000559204	0.000168331
-26.2707	0	0	0	0	-0.000135513	0.000190531	4.4528e-05	0.000304788
-26.2507	0	0	0	0	-0.000308255	0.00106	-0.000471645	0.000377488
-26.2307	0	0	0	0	-0.000428338	0.00164	-0.000852717	0.000367895
-26.2107	0	0	0	0	-0.000464725	0.00176	-0.000997251	0.000280344
-26.1897	0	0	0	0	-0.00040866	0.0014	-0.000865974	0.000140427
-26.1697	0	0	0	0	-0.000275757	0.000648146	-0.000492446	-1.24121e-05
-26.1497	0	0	0	0	-0.000101666	-0.000294036	2.55041e-05	-0.000135951
-26.1297	0	0	0	0	6.74866e-05	-0.00117	0.000551393	-0.000196827
-26.1097	0	0	0	0	0.000187318	-0.00176	0.000946044	-0.000179535
-26.0897	0	0	0	0	0.000226827	-0.00189	0.0011	-9.03563e-05
-26.0687	0	0	0	0	0.000176404	-0.00152	0.000983619	4.47753e-05
-26.0487	0	0	0	0	5.01363e-05	-0.000768701	0.000614441	0.000187776
-26.0287	0	0	0	0	-0.000118127	0.000179276	9.36237e-05	0.000299131
-26.0087	0	0	0	0	-0.000283865	0.00107	-0.000441524	0.000348817
-25.9887	0	0	0	0	-0.000403679	0.00166	-0.000849307	0.00032442
-25.9687	0	0	0	0	-0.000446665	0.00179	-0.00102	0.000234236
-25.9487	0	0	0	0	-0.000402388	0.00143	-0.00091053	0.000104604
-25.9277	0	0	0	0	-0.000283401	0.000671029	-0.000545527	-2.77138e-05
-25.9077	0	0	0	0	-0.000121698	-0.000283182	-2.17593e-05	-0.000125908
-25.8877	0	0	0	0	3.98803e-05	-0.00118	0.000522686	-0.000163334
-25.8677	0	0	0	0	0.000159002	-0.00178	0.000943646	-0.000130729
-25.8477	0	0	0	0	0.000204927	-0.00191	0.00113	-3.84844e-05
-25.8277	0	0	0	0	0.000166428	-0.00155	0.00103	8.65889e-05
-25.8067	0	0	0	0	5.45081e-05	-0.000792467	0.000668296	0.000209014
-25.7867	0	0	0	0	-0.000100742	0.000168345	0.000141959	0.000294689
-25.7667	0	0	0	0	-0.000258247	0.00107	-0.000411364	0.000320391
-25.7467	0	0	0	0	-0.000376827	0.00168	-0.000845099	0.000280085
-25.7267	0	0	0	0	-0.000425976	0.00182	-0.00104	0.000186339
-25.7067	0	0	0	0	-0.00039371	0.00146	-0.000953647	6.65054e-05
-25.6857	0	0	0	0	-0.000289469	0.000695345	-0.000597455	-4.51869e-05
-25.6657	0	0	0	0	-0.000141384	-0.000272477	-6.84844e-05	-0.000117353
-25.6457	0	0	0	0	1.13183e-05	-0.00118	0.000493744	-0.000130239
-25.6257	0	0	0	0	0.000128705	-0.0018	0.000940297	-8.1121e-05
-25.6057	0	0	0	0	0.00018058	-0.00194	0.00115	1.51657e-05
-25.5857	0	0	0	0	0.000154236	-0.00159	0.00107	0.000130655
-25.5647	0	0	0	0	5.7542e-05	-0.000817522	0.000720946	0.000232327
-25.5447	0	0	0	0	-8.33932e-05	0.000157699	0.000189699	0.000291527
-25.5247	0	0	0	0	-0.000231281	0.00108	-0.000381051	0.000292031
-25.5047	0	0	0	0	-0.000347536	0.0017	-0.000840059	0.000234514
-25.4847	0	0	0	0	-0.000402348	0.00185	-0.00107	0.000136175
-25.4647	0	0	0	0	-0.000382332	0.00149	-0.000995451	2.56752e-05
-25.4447	0	0	0	0	-0.000293768	0.000721121	-0.000648393	-6.51434e-05
-25.4237	0	0	0	0	-0.000160682	-0.00026188	-0.000114829	-0.000110368
-25.4037	0	0	0	0	-1.83278e-05	-0.00119	0.000464457	-9.73723e-05
-25.3837	0	0	0	0	9.616e-05	-0.00182	0.000935957	-3.03306e-05
-25.3637	0	0	0	0	0.000153448	-0.00198	0.00117	7.10882e-05
-25.3437	0	0	0	0	0.000139509	-0.00162	0.00111	0.000177449
-25.3237	0	0	0	0	5.90274e-05	-0.000843902	0.000772537	0.000258047
-25.3027	0	0	0	0	-6.61212e-05	0.000147297	0.000236991	0.000289736
-25.2827	0	0	0	0	-0.000202824	0.00109	-0.000350476	0.000263561
-25.2627	0	0	0	0	-0.000315507	0.00172	-0.000834145	0.000187304
-25.2427	0	0	0	0	-0.000375406	0.00189	-0.00109	8.32172e-05
-25.2227	0	0	0	0	-0.000367901	0.00153	-0.00104	-1.84009e-05
-25.2027	0	0	0	0	-0.000296061	0.000748403	-0.000698476	-8.7948e-05
-25.1817	0	0	0	0	-0.000179544	-0.00025135	-0.000160932	-0.00010507
-25.1617	0	0	0	0	-4.92148e-05	-0.0012	0.000434715	-6.45664e-05
-25.1417	0	0	0	0	6.10399e-05	-0.00185	0.000930577	2.20543e-05
-25.1217	0	0	0	0	0.000123119	-0.00202	0.00119	0.000129833
-25.1017	0	0	0	0	0.00012186	-0.00166	0.00116	0.000227514
-25.0817	0	0	0	0	5.87076e-05	-0.000871662	0.000823192	0.000286562
-25.0607	0	0	0	0	-4.89771e-05	0.000137093	0.000283965	0.000289445
-25.0407	0	0	0	0	-0.000172697	0.0011	-0.000319535	0.000234809
-25.0207	0	0	0	0	-0.000280377	0.00175	-0.000827301	0.000138019
-25.0007	0	0	0	0	-0.000344691	0.00193	-0.0011	2.68759e-05
-24.9807	0	0	0	0	-0.000349984	0.00157	-0.00108	-6.63109e-05
-24.9607	0	0	0	0	-0.000296063	0.000777256	-0.000747816	-0.000114031
-24.9407	0	0	0	0	-0.000197912	-0.00024084	-0.000206919	-0.000101614
-24.9197	0	0	0	0	-8.15356e-05	-0.00121	0.000404412	-3.16535e-05
-24.8997	0	0	0	0	2.29446e-05	-0.00188	0.000924094	7.64853e-05
-24.8797	0	0	0	0	8.90881e-05	-0.00206	0.00121	0.00019202
-24.8597	0	0	0	0	0.000100813	-0.0017	0.0012	0.000281477
-24.8397	0	0	0	0	5.62672e-05	-0.000900879	0.000873009	0.000318336
-24.8197	0	0	0	0	-3.20236e-05	0.000127038	0.000330738	0.000290824
-24.7987	0	0	0	0	-0.000140685	0.00111	-0.000288121	0.0002056
-24.7787	0	0	0	0	-0.0002417	0.00178	-0.00081946	8.61785e-05
-24.7587	0	0	0	0	-0.000309638	0.00197	-0.00112	-3.35168e-05
-24.7387	0	0	0	0	-0.000328052	0.00161	-0.00111	-0.000118736
-24.7187	0	0	0	0	-0.00029342	0.000807765	-0.000796501	-0.000143906
-24.6987	0	0	0	0	-0.000215713	-0.000230295	-0.000252901	-0.000100202
-24.6777	0	0	0	0	-0.000115529	-0.00122	0.000373439	1.53411e-06
-24.6577	0	0	0	0	-1.86209e-05	-0.00191	0.000916428	0.000133465
-24.6377	0	0	0	0	5.07295e-05	-0.0021	0.00123	0.00025836
-24.6177	0	0	0	0	7.57776e-05	-0.00174	0.00123	0.000340069
-24.5977	0	0	0	0	5.13157e-05	-0.000931649	0.000922061	0.000353925
-24.5777	0	0	0	0	-1.53383e-05	0.000117072	0.000377416	0.000294102
-24.5567	0	0	0	0	-0.00010652	0.00112	-0.000256125	0.000175761
-24.5367	0	0	0	0	-0.000198921	0.00182	-0.000810533	3.12442e-05
-24.5167	0	0	0	0	-0.000269551	0.00201	-0.00114	-9.87285e-05
-24.4967	0	0	0	0	-0.000301446	0.00166	-0.00115	-0.000176475
-24.4767	0	0	0	0	-0.000287696	0.00084004	-0.000844595	-0.000178188
-24.4567	0	0	0	0	-0.000232859	-0.00021965	-0.000298981	-0.0001011
-24.4367	0	0	0	0	-0.000151493	-0.00124	0.000341681	3.51635e-05
-24.4157	0	0	0	0	-6.42737e-05	-0.00194	0.00090748	0.000193557
-24.3957	0	0	0	0	7.26401e-06	-0.00215	0.00125	0.000329672
-24.3757	0	0	0	0	4.60201e-05	-0.00179	0.00127	0.000404151
-24.3557	0	0	0	0	4.33659e-05	-0.000964093	0.000970402	0.000394002
-24.3357	0	0	0	0	9.82019e-07	0.000107124	0.000424093	0.000299575
-24.3157	0	0	0	0	-6.98668e-05	0.00114	-0.000223428	0.000145123
-24.2947	0	0	0	0	-0.000151347	0.00186	-0.00080041	-2.73897e-05
-24.2747	0	0	0	0	-0.000223552	0.00206	-0.00115	-0.00016965
-24.2547	0	0	0	0	-0.00026934	0.00171	-0.00119	-0.000240473
-24.2347	0	0	0	0	-0.000278344	0.00087421	-0.000892137	-0.000217627
-24.2147	0	0	0	0	-0.000249243	-0.000208829	-0.000345251	-0.000104652
-24.1947	0	0	0	0	-0.000189805	-0.00125	0.000309016	6.9398e-05
-24.1737	0	0	0	0	-0.000114792	-0.00198	0.000897127	0.000257404
-24.1537	0	0	0	0	-4.22912e-05	-0.0022	0.00126	0.000406917
-24.1337	0	0	0	0	1.06138e-05	-0.00184	0.00131	0.000474753
-24.1137	0	0	0	0	3.18037e-05	-0.000998356	0.00102	0.000439389
-24.0937	0	0	0	0	1.68165e-05	9.7105e-05	0.000470858	0.00030763
-24.0737	0	0	0	0	-3.02987e-05	0.00116	-0.000189902	0.00011352
-24.0527	0	0	0	0	-9.81012e-05	0.0019	-0.000788954	-9.0412e-05
-24.0327	0	0	0	0	-0.000170535	0.00212	-0.00117	-0.000247328
-24.0127	0	0	0	0	-0.000230689	0.00176	-0.00122	-0.000311862
-23.9927	0	0	0	0	-0.00026467	0.000910437	-0.000939142	-0.000263138
-23.9727	0	0	0	0	-0.000264727	-0.000197734	-0.000391794	-0.000111307
-23.9527	0	0	0	0	-0.000230945	-0.00127	0.000275307	0.00010439
-23.9327	0	0	0	0	-0.000171169	-0.00202	0.000885212	0.000325735
-23.9117	0	0	0	0	-9.91904e-05	-0.00225	0.00128	0.000491225
-23.8917	0	0	0	0	-3.16233e-05	-0.00189	0.00134	0.000553113
-23.8717	0	0	0	0	1.58466e-05	-0.00103	0.00107	0.000491102
-23.8517	0	0	0	0	3.20143e-05	8.69079e-05	0.00051779	0.00031878
-23.8317	0	0	0	0	1.27332e-05	0.00118	-0.000155405	8.08066e-05
-23.8117	0	0	0	0	-3.80531e-05	0.00194	-0.000775991	-0.00015861
-23.7907	0	0	0	0	-0.000109074	0.00217	-0.00118	-0.000332997
-23.7707	0	0	0	0	-0.000184152	0.00181	-0.00126	-0.000392011
-23.7507	0	0	0	0	-0.000245788	0.00094891	-0.000985591	-0.000315858
-23.7307	0	0	0	0	-0.000279144	-0.000186247	-0.000438687	-0.000121657
-23.7107	0	0	0	0	-0.000275544	-0.00129	0.000240402	0.000140267
-23.6907	0	0	0	0	-0.000234694	-0.00207	0.000871544	0.00039939
-23.6697	0	0	0	0	-0.000165058	-0.00231	0.00129	0.000583942
-23.6497	0	0	0	0	-8.22199e-05	-0.00195	0.00137	0.000640737
-23.6297	0	0	0	0	-5.51409e-06	-0.00107	0.00111	0.000550409
-23.6097	0	0	0	0	4.63875e-05	7.63971e-05	0.000564961	0.000333703
-23.5897	0	0	0	0	5.99515e-05	0.0012	-0.000119772	4.68719e-05
-23.5697	0	0	0	0	3.02733e-05	0.00199	-0.000761304	-0.000232882
-23.5487	0	0	0	0	-3.73095e-05	0.00223	-0.00119	-0.000428132
-23.5287	0	0	0	0	-0.00012798	0.00187	-0.00129	-0.00048259
-23.5087	0	0	0	0	-0.000220548	0.000989858	-0.00103	-0.000377216
-23.4887	0	0	0	0	-0.000292285	-0.000174218	-0.000485998	-0.000136497
-23.4687	0	0	0	0	-0.000324436	-0.00131	0.000204123	0.000177108
-23.4487	0	0	0	0	-0.000307066	-0.00211	0.000855878	0.000479324
-23.4277	0	0	0	0	-0.000242031	-0.00237	0.0013	0.000686674
-23.4077	0	0	0	0	-0.000143184	-0.002	0.00141	0.000739477
-23.3877	0	0	0	0	-3.35964e-05	-0.00111	0.00116	0.000618913
-23.3677	0	0	0	0	5.97049e-05	6.54026e-05	0.000612436	0.000353319
-23.3477	0	0	0	0	0.000112329	0.00122	-8.28121e-05	1.16755e-05
-23.3277	0	0	0	0	0.000108846	0.00204	-0.000744624	-0.00031425
-23.3077	0	0	0	0	4.72269e-05	0.0023	-0.0012	-0.000534496
-23.2867	0	0	0	0	-5.98595e-05	0.00193	-0.00132	-0.000585662
-23.2667	0	0	0	0	-0.000187435	0.00103	-0.00108	-0.000449029
-23.2467	0	0	0	0	-0.000303898	-0.000161456	-0.000533789	-0.0001569
-23.2267	0	0	0	0	-0.000378763	-0.00133	0.000166264	0.000214891
-23.2067	0	0	0	0	-0.000390579	-0.00217	0.000837911	0.000566618
-23.1867	0	0	0	0	-0.00033298	-0.00244	0.0013	0.000801356
-23.1657	0	0	0	0	-0.000217199	-0.00207	0.00144	0.000851628
-23.1457	0	0	0	0	-7.01477e-05	-0.00116	0.0012	0.000698675
-23.1257	0	0	0	0	7.16884e-05	5.37084e-05	0.000660272	0.000378888
-23.1057	0	0	0	0	0.000171211	0.00124	-4.42999e-05	-2.46899e-05
-23.0857	0	0	0	0	0.000200347	0.00209	-0.000725607	-0.000403861
-23.0657	0	0	0	0	0.000147886	0.00237	-0.0012	-0.000654216
-23.0447	0	0	0	0	2.33362e-05	0.002	-0.00135	-0.0007038
-23.0247	0	0	0	0	-0.000144427	0.00108	-0.00112	-0.000533647
-23.0047	0	0	0	0	-0.000313682	-0.000147721	-0.000582112	-0.00018436
-22.9847	0	0	0	0	-0.000440129	-0.00136	0.000126577	0.000253419
-22.9647	0	0	0	0	-0.000488398	-0.00222	0.000817259	0.000662468
-22.9447	0	0	0	0	-0.000441844	-0.00251	0.00131	0.000930315
-22.9237	0	0	0	0	-0.000307929	-0.00214	0.00146	0.000980075
-22.9037	0	0	0	0	-0.000117523	-0.0012	0.00124	0.000792384
-22.8837	0	0	0	0	8.20191e-05	4.10397e-05	0.000708517	0.000412179
-22.8637	0	0	0	0	0.00023852	0.00127	-3.96337e-06	-6.18845e-05
-22.8437	0	0	0	0	0.000308538	0.00215	-0.000703823	-0.000502954
-22.8237	0	0	0	0	0.000269326	0.00244	-0.0012	-0.000789847
-22.8037	0	0	0	0	0.000125921	0.00207	-0.00137	-0.000840252
-22.7827	0	0	0	0	-8.87734e-05	0.00113	-0.00116	-0.000634172
-22.7627	0	0	0	0	-0.000321311	-0.000132704	-0.00063101	-0.000220999
-22.7427	0	0	0	0	-0.000510865	-0.00138	8.47629e-05	0.000292154
-22.7227	0	0	0	0	-0.000605028	-0.00228	0.000793437	0.000768137
-22.7027	0	0	0	0	-0.000574177	-0.00258	0.00131	0.00108
-22.6827	0	0	0	0	-0.000420493	-0.00221	0.00149	0.00113
-22.6617	0	0	0	0	-0.000178954	-0.00125	0.00129	0.00090363
-22.6417	0	0	0	0	9.03724e-05	2.70439e-05	0.000757209	0.00045575
-22.6217	0	0	0	0	0.000317112	0.0013	3.85291e-05	-9.91103e-05
-22.6017	0	0	0	0	0.000438858	0.00221	-0.000678725	-0.000612783
-22.5817	0	0	0	0	0.000418217	0.00252	-0.0012	-0.000944459
-22.5617	0	0	0	0	0.000254009	0.00215	-0.0014	-0.000999169
-22.5407	0	0	0	0	-1.66631e-05	0.00118	-0.00121	-0.000754789
-22.5207	0	0	0	0	-0.000326493	-0.000116006	-0.000680516	-0.000269927
-22.5007	0	0	0	0	-0.000594512	-0.00141	4.0454e-05	0.000329935
-22.4807	0	0	0	0	-0.000747106	-0.00234	0.000765827	0.000884815
-22.4607	0	0	0	0	-0.000738061	-0.00266	0.0013	0.00124
-22.4407	0	0	0	0	-0.000562253	-0.00229	0.00151	0.0013
-22.4197	0	0	0	0	-0.000258966	-0.00131	0.00133	0.00104
-22.3997	0	0	0	0	9.65238e-05	1.1266e-05	0.000806378	0.000513418
-22.3797	0	0	0	0	0.000411424	0.00132	8.35888e-05	-0.000134711
-22.3597	0	0	0	0	0.000599485	0.00227	-0.000649611	-0.000734405
-22.3397	0	0	0	0	0.000604442	0.00261	-0.0012	-0.00112
-22.3197	0	0	0	0	0.000416531	0.00223	-0.00142	-0.00119
-22.2997	0	0	0	0	7.7299e-05	0.00124	-0.00125	-0.000901315
-22.2787	0	0	0	0	-0.000329144	-9.71135e-05	-0.00073065	-0.00033588
-22.2587	0	0	0	0	-0.000696715	-0.00143	-6.80915e-06	0.000364418
-22.2387	0	0	0	0	-0.000924834	-0.0024	0.000733637	0.00101
-22.2187	0	0	0	0	-0.00094572	-0.00275	0.00129	0.00143
-22.1987	0	0	0	0	-0.000744151	-0.00237	0.00153	0.00151
-22.1787	0	0	0	0	-0.000364034	-0.00137	0.00137	0.0012
-22.1577	0	0	0	0	0.00010064	-6.88512e-06	0.000856037	0.000591116
-22.1377	0	0	0	0	0.000528734	0.00135	0.000131733	-0.000165389
-22.1177	0	0	0	0	0.000803303	0.00234	-0.000615582	-0.000868185
-22.0977	0	0	0	0	0.000843284	0.0027	-0.00119	-0.00133
-22.0777	0	0	0	0	0.000627026	0.00232	-0.00143	-0.00141
-22.0577	0	0	0	0	0.000200923	0.00131	-0.00128	-0.00108
-22.0367	0	0	0	0	-0.00032987	-7.53521e-05	-0.000781422	-0.000426389
-22.0167	0	0	0	0	-0.000827015	-0.00146	-5.76087e-05	0.000390959
-21.9967	0	0	0	0	-0.00115	-0.00247	0.000695844	0.00115
-21.9767	0	0	0	0	-0.00122	-0.00284	0.00128	0.00165
-21.9567	0	0	0	0	-0.000983134	-0.00246	0.00154	0.00175
-21.9367	0	0	0	0	-0.000503643	-0.00143	0.0014	0.0014
-21.9157	0	0	0	0	0.000104054	-2.81839e-05	0.000906189	0.000698535
-21.8957	0	0	0	0	0.000681761	0.00138	0.000183621	-0.000184592
-21.8757	0	0	0	0	0.00107	0.00241	-0.000575469	-0.00101
-21.8557	0	0	0	0	0.00116	0.00279	-0.00117	-0.00156
-21.8357	0	0	0	0	0.000906957	0.00242	-0.00144	-0.00167
-21.8157	0	0	0	0	0.000365785	0.00138	-0.00132	-0.00131
-21.7957	0	0	0	0	-0.000331229	-4.98362e-05	-0.000832823	-0.000554119
-21.7747	0	0	0	0	-0.001	-0.00148	-0.000112694	0.000400263
-21.7547	0	0	0	0	-0.00147	-0.00254	0.000651111	0.0013
-21.7347	0	0	0	0	-0.00158	-0.00293	0.00126	0.00191
-21.7147	0	0	0	0	-0.00131	-0.00256	0.00154	0.00204
-21.6947	0	0	0	0	-0.000692004	-0.0015	0.00143	0.00166
-21.6747	0	0	0	0	0.000111366	-5.36535e-05	0.000956822	0.000852507
-21.6537	0	0	0	0	0.000894496	0.00141	0.000240111	-0.000179023
-21.6337	0	0	0	0	0.00144	0.00249	-0.000527739	-0.00116
-21.6137	0	0	0	0	0.0016	0.0029	-0.00114	-0.00183
-21.5937	0	0	0	0	0.00129	0.00252	-0.00144	-0.002
-21.5737	0	0	0	0	0.000589398	0.00145	-0.00135	-0.00161
-21.5537	0	0	0	0	-0.000341276	-1.93884e-05	-0.000884837	-0.000741881
-21.5327	0	0	0	0	-0.00126	-0.00151	-0.000173048	0.000373094
-21.5127	0	0	0	0	-0.00191	-0.00261	0.000597679	0.00145
-21.4927	0	0	0	0	-0.0021	-0.00304	0.00122	0.00219
-21.4727	0	0	0	0	-0.00176	-0.00266	0.00154	0.0024
-21.4527	0	0	0	0	-0.000950764	-0.00158	0.00146	0.002
-21.4327	0	0	0	0	0.000136509	-8.466e-05	0.00101	0.00108
-21.4117	0	0	0	0	0.00122	0.00143	0.000302336	-0.000120462
-21.3917	0	0	0	0	0.00199	0.00257	-0.00047036	-0.0013
-21.3717	0	0	0	0	0.00224	0.00301	-0.00111	-0.00214
-21.3517	0	0	0	0	0.00185	0.00263	-0.00144	-0.0024
-21.3317	0	0	0	0	0.000898469	0.00154	-0.00137	-0.002
-21.3117	0	0	0	0	-0.000384178	1.7573e-05	-0.000937438	-0.00103
-21.2917	0	0	0	0	-0.00167	-0.00153	-0.00023998	0.000267314
-21.2707	0	0	0	0	-0.0026	-0.00269	0.000533197	0.00157
-21.2507	0	0	0	0	-0.0029	-0.00315	0.00118	0.00251
-21.2307	0	0	0	0	-0.00244	-0.00278	0.00152	0.00285
-21.2107	0	0	0	0	-0.00131	-0.00167	0.00148	0.00248
-21.1907	0	0	0	0	0.000221922	-0.000123048	0.00106	0.00146
-21.1707	0	0	0	0	0.00176	0.00146	0.000371824	5.5408e-05
-21.1497	0	0	0	0	0.00289	0.00264	-0.000400601	-0.00138
-21.1297	0	0	0	0	0.00325	0.00312	-0.00105	-0.00247
-21.1097	0	0	0	0	0.0027	0.00275	-0.00142	-0.00292
-21.0897	0	0	0	0	0.00133	0.00164	-0.00139	-0.00258
-21.0697	0	0	0	0	-0.000536163	6.31993e-05	-0.000990617	-0.00153
-21.0497	0	0	0	0	-0.00242	-0.00155	-0.000315275	-1.79401e-05
-21.0287	0	0	0	0	-0.00379	-0.00276	0.000454483	0.00158
-21.0087	0	0	0	0	-0.00422	-0.00326	0.00112	0.00285
-20.9887	0	0	0	0	-0.00353	-0.0029	0.0015	0.00345
-20.9687	0	0	0	0	-0.00182	-0.00177	0.00149	0.0032
-20.9487	0	0	0	0	0.000509114	-0.000171345	0.00111	0.00214
-20.9287	0	0	0	0	0.00285	0.00147	0.000450676	0.000512228
-20.9077	0	0	0	0	0.00455	0.00272	-0.000314735	-0.00128
-20.8877	0	0	0	0	0.00506	0.00324	-0.000983605	-0.00279
-20.8677	0	0	0	0	0.00414	0.00288	-0.00138	-0.00361
-20.8477	0	0	0	0	0.00193	0.00174	-0.0014	-0.00352
-20.8277	0	0	0	0	-0.00107	0.000120459	-0.00104	-0.0025
-20.8077	0	0	0	0	-0.00407	-0.00156	-0.000401423	-0.000759967
-20.7877	0	0	0	0	-0.00622	-0.00284	0.000357156	0.00128
-20.7667	0	0	0	0	-0.0068	-0.00338	0.00103	0.00312
-20.7467	0	0	0	0	-0.0055	-0.00303	0.00145	0.0043
-20.7267	0	0	0	0	-0.00248	-0.00188	0.0015	0.00449
-20.7067	0	0	0	0	0.00157	-0.000233062	0.00116	0.00358
-20.6867	0	0	0	0	0.00558	0.00148	0.000541865	0.00175
-20.6667	0	0	0	0	0.00838	0.0028	-0.000207583	-0.000620623
-20.6457	0	0	0	0	0.009	0.00337	-0.000888268	-0.00298
-20.6257	0	0	0	0	0.00697	0.00303	-0.00132	-0.00474
-20.6057	0	0	0	0	0.00254	0.00187	-0.0014	-0.00545
-20.5857	0	0	0	0	-0.00331	0.000193521	-0.0011	-0.00483
-20.5657	0	0	0	0	-0.00902	-0.00155	-0.000501987	-0.00292
-20.5457	0	0	0	0	-0.01287	-0.00291	0.000235066	-6.8632e-05
-20.5247	0	0	0	0	-0.01338	-0.00351	0.000919839	0.00315
-20.5047	0	0	0	0	-0.00982	-0.00318	0.00137	0.00599
-20.4847	0	0	0	0	-0.00254	-0.00201	0.00148	0.00773
-20.4647	0	0	0	0	0.00692	-0.000313178	0.00122	0.00777
-20.4447	0	0	0	0	0.01605	0.00147	0.000649704	0.00587
-20.4247	0	0	0	0	0.02192	0.00287	-7.17903e-05	0.00214
-20.4037	0	0	0	0	0.02184	0.0035	-0.000759607	-0.0028
-20.3837	0	0	0	0	0.01431	0.00319	-0.00124	-0.00796
-20.3637	0	0	0	0	-0.000382259	0.00201	-0.00138	-0.01206
-20.3437	0	0	0	0	-0.01962	0.000288349	-0.00115	-0.01379
-20.3237	0	0	0	0	-0.03856	-0.00154	-0.000622235	-0.01204
-20.3037	0	0	0	0	-0.05057	-0.00297	7.9369e-05	-0.00626
-20.2837	0	0	0	0	-0.04825	-0.00363	0.000768386	0.00326
-20.2627	0	0	0	0	-0.02468	-0.00334	0.00127	0.01513
-20.2427	0	0	0	0	0.02529	-0.00217	0.00145	0.02678
-20.2227	0	0	0	0	0.10389	-0.000418851	0.00127	0.03454
-20.2027	0	0	0	0	0.20987	0.00144	0.000780698	0.03385
-20.1827	0	0	0	0	0.33854	0.00293	0.000103363	0.01982
-20.1627	0	0	0	0	0.48255	0.00363	-0.000585433	-0.01217
-20.1417	0.03849	0	2e-08	0	0.63326	0.00336	-0.00111	-0.06575
-20.1217	0.95022	0	7e-07	0	0.78248	0.00219	-0.00134	-0.14286
-20.1017	1.86225	0	1.32e-06	0	0.92415	0.000414336	-0.00121	-0.24326
-20.0817	1.22231	0	7.6e-07	0	1.05575	-0.00149	-0.000770564	-0.36424
-20.0617	1.32473	0	7.8e-07	0	1.17879	-0.00302	-0.000123479	-0.50085
-20.0417	1.42718	-0.54894	8.2e-07	-6e-07	1.29852	-0.00376	0.000562587	-0.64641
-20.0207	1.52994	-1.42178	8.2e-07	-1.46e-06	1.42257	-0.00352	0.00111	-0.79344
-20.0007	1.59952	-1.12756	7.8e-07	-1.06e-06	1.55889	-0.00235	0.00139	-0.93488
-19.9807	1.61295	-1.21973	6.8e-07	-1.08e-06	1.71327	-0.000560346	0.00133	-1.06517
-19.9607	1.66566	-1.312	6.2e-07	-1.14e-06	1.887	0.00139	0.000943939	-1.18135
-19.9407	1.76862	-1.40421	6e-07	-1.16e-06	2.07526	0.00297	0.000332931	-1.28354
-19.9207	1.87169	-1.4965	6e-07	-1.2e-06	2.2665	0.00376	-0.0003488	-1.37496
-19.8997	1.97498	-1.50265	5.6e-07	-1.08e-06	2.4433	0.00356	-0.000930631	-1.46121
-19.8797	2.0782	-1.47793	5.4e-07	-9.4e-07	2.58454	0.0024	-0.00127	-1.54903
-19.8597	2.56604	-1.52267	4.6e-07	-8.8e-07	2.66859	0.000583487	-0.00128	-1.6446
-19.8397	3.25671	-1.60006	4e-07	-8.8e-07	2.67709	-0.0014	-0.000959838	-1.75177
-19.8197	5.10049	-1.67736	4.4e-07	-8.6e-07	2.59849	-0.00304	-0.00039303	-1.87054
-19.7997	3.63234	-1.7548	2.8e-07	-8.6e-07	2.43067	-0.00389	0.000281414	-1.99616
-19.7797	2.16276	-1.83226	1.4e-07	-8.4e-07	2.18216	-0.00373	0.000896858	-2.11901
-19.7587	3.94271	-1.95373	8e-08	-7.4e-07	1.87143	-0.00258	0.0013	-2.2255
-19.7387	0	-2.35286	0	-6.8e-07	1.52448	-0.000756217	0.0014	-2.29984
-19.7187	0	-2.74246	0	-6.2e-07	1.17091	0.00128	0.00116	-2.32639
-19.6987	0	-3.80544	0	-7e-07	0.83937	0.00298	0.000644863	-2.29229
-19.6787	0	-2.93237	0	-4.8e-07	0.55302	0.00389	-1.97772e-05	-2.18987
-19.6587	0	-2.05867	0	-3.2e-07	0.32614	0.00378	-0.000673786	-2.01834
-19.6377	0	-1.93466	0	-2.2e-07	0.16236	0.00266	-0.00116	-1.78454
-19.6177	0	-2.91683	0	-2e-07	0.05518	0.000817476	-0.00135	-1.50249
-19.5977	0	0	0	0	-0.00959	-0.00126	-0.00121	-1.19189
-19.5777	0	0	0	0	-0.04956	-0.00303	-0.000760537	-0.87581
-19.5577	0	0	0	0	-0.08091	-0.00402	-0.000108641	-0.57792
-19.5377	0	0	0	0	-0.11368	-0.00397	0.000590217	-0.31985
-19.5167	0	0	0	0	-0.14846	-0.00288	0.00117	-0.11905
-19.4967	0	0	0	0	-0.17524	-0.00103	0.00148	0.01257
-19.4767	0	0	0	0	-0.17486	0.00109	0.00145	0.06898
-19.4567	0	0	0	0	-0.12283	0.00293	0.00108	0.04963
-19.4367	0	0	0	0	0.00495	0.00401	0.0004431	-0.04154
-19.4167	0	0	0	0	0.22584	0.00404	-0.000309767	-0.19737
-19.3957	0	0	0	0	0.54478	0.003	-0.001	-0.40854
-19.3757	0	0	0	0	0.95053	0.00115	-0.00146	-0.66414
-19.3557	0	0	0	0	1.41494	-0.00101	-0.00157	-0.95195
-19.3357	0	0	0	0	1.89557	-0.00294	-0.00128	-1.25811
-19.3157	0	-3.5142	0	-1.36e-06	2.34164	-0.00412	-0.000666142	-1.56685
-19.2957	4.85695	-1.78006	3.14e-06	-1.1e-06	2.70224	-0.00424	0.000152672	-1.86047
-19.2757	6.29762	-2.4539	6.22e-06	-1.88e-06	2.93541	-0.00326	0.000979949	-2.11995
-19.2547	5.21017	-3.4333	6.84e-06	-2.82e-06	3.01649	-0.00143	0.00161	-2.32642
-19.2347	4.44726	-3.81881	8.68e-06	-3.38e-06	2.94379	0.000783734	0.00189	-2.46348
-19.2147	4.80131	-2.59196	1.614e-05	-2.8e-06	2.74049	0.00281	0.00171	-2.52
-19.1947	4.63349	-2.25827	1.984e-05	-3.1e-06	2.45204	0.00412	0.00111	-2.493
-19.1747	0	-1.9588	0	-5.06e-06	2.13916	0.00436	0.000201703	-2.38977
-19.1547	0	-1.89103	0	-5.8e-06	1.86768	0.00347	-0.000800549	-2.2287
-19.1337	0	-1.82386	0	-6.46e-06	1.69681	0.00167	-0.00165	-2.03821
-19.1137	0	-1.75674	0	-7.1e-06	1.66804	-0.000595831	-0.00213	-1.85378
-19.0937	0	-1.68956	0	-7.72e-06	1.79682	-0.00274	-0.00209	-1.71309
-19.0737	0	-1.62233	0	-8.44e-06	2.06874	-0.0042	-0.0015	-1.65018
-19.0537	0	-2.01256	0	-2.114e-05	2.44113	-0.00461	-0.000481867	-1.6895
-19.0337	0	-2.53728	0	-4.006e-05	2.85008	-0.00385	0.000741712	-1.84087
-19.0127	10.457	-2.43869	4.64e-06	-5.112e-05	3.22178	-0.00209	0.00187	-2.09665
-18.9927	10.3305	-2.32251	8.1e-06	-6.24e-05	3.48624	0.000215345	0.00259	-2.43157
-18.9727	3.62561	0	3.06e-06	0	3.59094	0.00249	0.00269	-2.80563
-18.9527	3.18785	0	2.48e-06	0	3.51186	0.00417	0.00209	-3.16966
-18.9327	2.75062	0	1.92e-06	0	3.25962	0.00481	0.00087921	-3.47266
-18.9127	2.24617	0	1.38e-06	0	2.87964	0.00423	-0.000669764	-3.6697
-18.8917	1.68644	-21.2994	8.8e-07	-0.00011898	2.44585	0.00258	-0.00217	-3.72881
-18.8717	1.47566	-4.1015	6.6e-07	-5.33e-05	2.04897	0.000246131	-0.00322	-3.6358
-18.8517	1.37546	-2.58908	5.6e-07	-4.198e-05	1.78134	-0.00221	-0.00347	-3.39596
-18.8317	1.27532	-2.18384	4.6e-07	-3.91e-05	1.72093	-0.0042	-0.00276	-3.03245
-18.8117	1.1751	-2.05347	4e-07	-5.696e-05	1.91729	-0.00522	-0.00118	-2.58185
-18.7917	1.07492	-1.2389	3.2e-07	-3.842e-05	2.38198	-0.00504	0.000941505	-2.08763
-18.7717	0.88772	-0.39647	2.8e-07	-1.33e-05	3.08523	-0.00367	0.00306	-1.59328
-18.7507	0.6685	0	2e-07	0	3.95941	-0.0014	0.00453	-1.13616
-18.7307	0.44903	0	1e-07	0	4.90871	0.00133	0.00473	-0.74364
-18.7107	7.77807	0	2.8e-07	0	5.82336	0.00403	0.00324	-0.43201
-18.6907	16.3131	0	1.14e-06	0	6.5959	0.00632	-8.607e-05	-0.20836
-18.6707	9.66975	0	1.18e-06	0	7.1367	0.00803	-0.00507	-0.0746
-18.6507	1.34855	0	2.34e-06	0	7.38633	0.00925	-0.01119	-0.03262
-18.6297	5.96099	0	8.16e-06	0	7.32257	0.01034	-0.01775	-0.08886
-18.6097	19.9431	0	1.268e-05	0	6.96152	0.01177	-0.02396	-0.25703
-18.5897	10.9256	-0.83735	0.00268	-0.02699	6.3527	0.01407	-0.02916	-0.55792
-18.5697	0.86052	-1.70994	0.02884	-0.05509	5.5696	0.01759	-0.03298	-1.01598
-18.5497	1.64156	-1.14457	0.05502	-0.0366	4.69747	0.02243	-0.03539	-1.65304
-18.5297	1.08373	-1.23573	0.03644	-0.03942	3.82075	0.02837	-0.03672	-2.48056
-18.5087	1.16622	-1.32692	0.03925	-0.04225	3.01227	0.03491	-0.03757	-3.49196
-18.4887	1.2487	-1.41819	0.04206	-0.04506	2.32571	0.04133	-0.03866	-4.65697
-18.4687	1.33128	-5.39825	0.04489	-0.05254	1.79235	0.04689	-0.04059	-5.91963
-18.4487	1.41376	-9.50915	0.0477	-0.08596	1.42182	0.051	-0.04372	-7.20084
-18.4287	1.3986	-12.6222	0.04738	-0.09019	1.2061	0.05341	-0.04801	-8.40567
-18.4087	1.37173	-5.69478	0.04667	-0.02484	1.12543	0.05423	-0.05307	-9.43439
-18.3877	1.41582	-6.5838	0.04831	-0.00518	1.15444	0.05399	-0.05817	-10.1957
-18.3677	1.48424	-10.6728	0.05074	-0.00248	1.26727	0.05349	-0.0625	-10.6198
-18.3477	1.55278	-14.5675	0.05318	-0.04736	1.44078	0.05362	-0.06533	-10.6692
-18.3277	1.62127	-16.1799	0.05562	-0.08662	1.65551	0.0551	-0.06626	-10.3445
-18.3077	1.68977	-29.0833	0.05809	-0.06543	1.89503	0.05829	-0.06529	-9.68585
-18.2877	1.75823	-2.64923	0.06054	-0.07396	2.14424	0.063	-0.06283	-8.76703
-18.2677	2.08386	-3.07846	0.06907	-0.09573	2.38788	0.06849	-0.05959	-7.68589
-18.2467	2.42144	-3.34153	0.07974	-0.10433	2.61009	0.07355	-0.05637	-6.55092
-18.2267	3.78501	-2.59875	0.12559	-0.08116	2.79555	0.07676	-0.05374	-5.46714
-18.2067	3.04823	-1.85593	0.09925	-0.05795	2.93222	0.07679	-0.05192	-4.52346
-18.1867	2.31039	-1.64557	0.07303	-0.05173	3.01493	0.07275	-0.0506	-3.78342
-18.1667	1.57599	-2.23969	0.04708	-0.07076	3.04896	0.06445	-0.04902	-3.28079
-18.1467	2.28625	0	0.0608	0	3.05234	0.05253	-0.04621	-3.02013
-18.1257	0.61454	0	0.01521	0	3.0557	0.03843	-0.04129	-2.9817
-18.1057	3.50018	-0.17306	0.00319	-0.00016084	3.09928	0.02413	-0.03385	-3.12935
-18.0857	19.3951	-13.6514	0.03804	-0.01534	3.22705	0.01177	-0.02421	-3.41936
-18.0657	0	-16.8634	0	-0.03742	3.47876	0.0032	-0.01355	-3.80845
-18.0457	0	0	0	0	3.88129	-0.000487771	-0.00375	-4.25943
-18.0257	0	0	0	0	4.44112	0.000793372	0.003	-4.74361
-18.0047	0	0	0	0	5.13947	0.00605	0.00471	-5.24009
-17.9847	0	0	0	0	5.93157	0.01342	0.000207335	-5.73259
-17.9647	9.71877	-7.39966	0.02092	-0.04	6.75042	0.02063	-0.01041	-6.20525
-17.9447	8.54646	-8.12987	0.00953	-0.02604	7.51486	0.0256	-0.02558	-6.6388
-17.9247	8.76396	-7.70936	0.00336	-0.01566	8.14065	0.02706	-0.04243	-7.0085
-17.9047	8.33537	-13.0025	0.0026	-0.05748	8.55279	0.02496	-0.05734	-7.28453
-17.8837	7.34832	-3.6382	0.0039	-0.03748	8.69679	0.02067	-0.06682	-7.43513
-17.8637	37.4475	-6.10323	0.02076	-0.04057	8.54697	0.01671	-0.06838	-7.43174
-17.8437	2.93379	-9.87863	0.05153	-0.04027	8.11036	0.0161	-0.0614	-7.25493
-17.8237	2.1592	-17.1459	0.04786	-0.07858	7.42532	0.02148	-0.04746	-6.89983
-17.8037	1.73521	-5.72601	0.04505	-0.05615	6.55553	0.03413	-0.03026	-6.37946
-17.7837	2.54343	-5.25683	0.07082	-0.06912	5.58037	0.05319	-0.01483	-5.72502
-17.7637	3.35125	-1.97758	0.0974	-0.03907	4.58355	0.07536	-0.00629	-4.98294
-17.7427	3.08843	-1.89287	0.09284	-0.03752	3.64219	0.09532	-0.00838	-4.20879
-17.7227	2.34218	-1.80838	0.07087	-0.0359	2.81813	0.10676	-0.02211	-3.45947
-17.7027	2.02108	-1.7238	0.06284	-0.03419	2.15279	0.1042	-0.04495	-2.78488
-17.6827	1.71243	-1.63939	0.05457	-0.03242	1.66612	0.08498	-0.07087	-2.22093
-17.6627	1.65226	-1.55514	0.05183	-0.03057	1.35914	0.05119	-0.09139	-1.78509
-17.6427	1.59205	-1.57334	0.04907	-0.02755	1.21905	0.01096	-0.09749	-1.47554
-17.6217	1.53182	-1.63273	0.04628	-0.0237	1.22525	-0.02143	-0.08219	-1.27375
-17.6017	1.47166	-1.58868	0.04348	-0.01973	1.35476	-0.02685	-0.04312	-1.15019
-17.5817	1.41139	-1.48998	0.04066	-0.01599	1.58582	0.01586	0.01549	-1.07167
-17.5617	1.39411	-1.39121	0.04631	-0.01236	1.89893	0.12593	0.08199	-1.00896
-17.5417	1.62556	-1.29238	0.10664	-0.00887	2.27565	0.31609	0.13812	-0.94296
-17.5217	1.85299	-1.92242	0.17605	-0.00853	2.69589	0.58827	0.16152	-0.86837
-17.5007	1.80738	-0.49175	0.23054	-0.00255	3.13499	0.93071	0.12963	-0.79405
-17.4807	1.71252	0	0.28489	0	3.56208	1.31711	0.02442	-0.74031
-17.4607	8.68291	0	2.70389	0	3.94052	1.70862	-0.16305	-0.73359
-17.4407	0	0	0	0	4.23122	2.05869	-0.42922	-0.80002
-17.4207	0	0	0	0	4.39818	2.32033	-0.75673	-0.95904
-17.4007	13.5208	0	7.72094	0	4.41544	2.4548	-1.11564	-1.21847
-17.3797	5.34209	0	3.10282	0	4.27368	2.44019	-1.46747	-1.57202
-17.3597	5.49231	0	3.34305	0	3.9848	2.2783	-1.7714	-1.99953
-17.3397	10.4812	-3.75314	6.5854	-3.74942	3.58304	1.99832	-1.99173	-2.46984
-17.3197	0	-4.66047	0	-3.97506	3.12175	1.65596	-2.10522	-2.9456
-17.2997	0	-5.95399	0	-4.35649	2.66612	1.3279	-2.10683	-3.38881
-17.2797	0	-13.1336	0	-7.76571	2.2828	1.10175	-2.01275	-3.76625
-17.2597	0	0	0	0	2.02847	1.06296	-1.85965	-4.05366
-17.2387	0	0	0	0	1.93947	1.28059	-1.70034	-4.2381
-17.2187	0	0	0	0	2.02501	1.7944	-1.5961	-4.31836
-17.1987	0	0	0	0	2.26518	2.6056	-1.60711	-4.3037
-17.1787	0	0	0	0	2.6148	3.67308	-1.78258	-4.21142
-17.1587	13.0516	-27.3258	9.31136	-4.07132	3.01232	4.91628	-2.15228	-4.06395
-17.1387	0	0	0	0	3.3922	6.22449	-2.72109	-3.88615
-17.1177	4.58757	0	7.42014	0	3.69821	7.47145	-3.46747	-3.70322
-17.0977	8.35707	-1.05756	16.6823	-2.14017	3.89509	8.53301	-4.34627	-3.53923
-17.0777	2.99334	-3.30113	6.62257	-9.38625	3.97573	9.30497	-5.29507	-3.4163
-17.0577	2.87639	-2.49661	8.13177	-7.3287	3.9626	9.71825	-6.24308	-3.35397
-17.0377	4.80003	-2.60055	18.8302	-8.17974	3.90262	9.74877	-7.12079	-3.36844
-17.0177	4.37099	-1.84591	16.1664	-5.89671	3.85668	9.42033	-7.86866	-3.47131
-16.9967	3.8687	-1.42871	12.8225	-4.25358	3.8858	8.80014	-8.4434	-3.66802
-16.9767	3.63328	-7.07659	8.8091	-21.1154	4.03679	7.98768	-8.82094	-3.95596
-16.9567	0	-5.21123	0	-10.7133	4.33068	7.09894	-8.99593	-4.32301
-16.9367	0	-5.50682	0	-9.10082	4.75627	6.24883	-8.97837	-4.74693
-16.9167	0	-4.2772	0	-6.53314	5.27063	5.5346	-8.78863	-5.19629
-16.8967	11.1638	-4.40999	5.51028	-6.70443	5.80655	5.0232	-8.45209	-5.63321
-16.8757	18.6896	-4.1412	10.4543	-6.30769	6.28557	4.74439	-7.99511	-6.01781
-16.8557	4.82074	-7.19506	2.98179	-7.84894	6.63423	4.69047	-7.44292	-6.31399
-16.8357	0	-12.323	0	-10.8352	6.80001	4.82213	-6.82005	-6.49545
-16.8157	4.47225	-5.71216	3.30427	-4.48915	6.76368	5.07897	-6.15261	-6.551
-16.7957	15.6283	-1.3699	13.0012	-0.93498	6.54544	5.3924	-5.47161	-6.48785
-16.7757	11.4085	-6.10573	8.74004	-3.70122	6.20317	5.69823	-4.81569	-6.33206
-16.7557	0.15548	-15.2542	0.28476	-11.9699	5.82286	5.94669	-4.23199	-6.12565
-16.7347	0.82587	-8.02255	1.60054	-5.28702	5.50305	6.1083	-3.77408	-5.92056
-16.7147	9.99974	-2.08849	12.974	-1.39419	5.33583	6.17472	-3.49665	-5.77024
-16.6947	8.47954	0	13.4931	0	5.38834	6.1552	-3.44746	-5.72022
-16.6747	4.64321	-1.54542	9.14409	-1.58116	5.68817	6.06971	-3.65779	-5.79938
-16.6547	0	-6.08334	0	-3.4716	6.2157	5.94081	-4.13351	-6.01339
-16.6347	0	-12.9144	0	-6.68213	6.90484	5.78607	-4.84862	-6.34185
-16.6137	0	-10.8808	0	-5.86127	7.65242	5.61291	-5.74318	-6.73964
-16.5937	1.30096	-2.96691	0.86681	-1.56877	8.33435	5.41687	-6.7267	-7.14262
-16.5737	24.0725	0	12.711	0	8.82585	5.18345	-7.68718	-7.4768
-16.5537	4.68196	-2.40246	1.35638	-2.4815	9.02209	4.89295	-8.50456	-7.66951
-16.5337	41.8073	-16.2902	24.1743	-19.8305	8.85545	4.52693	-9.06694	-7.6607
-16.5137	6.75129	-3.76537	1.811	-6.48337	8.30657	4.0747	-9.28657	-7.41257
-16.4927	4.30957	-27.4009	1.09727	-30.8896	7.40722	3.53824	-9.11316	-6.91576
-16.4727	0	-8.78227	0	-22.7621	6.2348	2.93429	-8.54193	-6.19122
-16.4527	0	0	0	0	4.89965	2.2932	-7.61493	-5.28738
-16.4327	0	0	0	0	3.52761	1.65475	-6.4153	-4.27322
-16.4127	0	0	0	0	2.241	1.06183	-5.0554	-3.22844
-16.3927	0	0	0	0	1.14141	0.5533	-3.66064	-2.2324
-16.3717	0	0	0	0	0.29696	0.15768	-2.35202	-1.35371
-16.3517	0	0	0	0	-0.26407	-0.11122	-1.22998	-0.64202
-16.3317	0	0	0	0	-0.55269	-0.25586	-0.36241	-0.12318
-16.3117	0	0	0	0	-0.61254	-0.29342	0.22164	0.20164
-16.2917	0	0	0	0	-0.50867	-0.25186	0.53168	0.35312
-16.2717	0	0	0	0	-0.31435	-0.16423	0.60958	0.368
-16.2517	0	0	0	0	-0.09832	-0.06278	0.51897	0.29163
-16.2307	0	0	0	0	0.08535	0.02629	0.3324	0.17012
-16.2107	0	0	0	0	0.20329	0.08608	0.11873	0.0436
-16.1907	0	0	0	0	0.24426	0.11022	-0.06705	-0.0586
-16.1707	0	0	0	0	0.21635	0.10178	-0.19015	-0.12019
-16.1507	0	0	0	0	0.14113	0.0705	-0.23773	-0.13763
-16.1307	0	0	0	0	0.04624	0.02923	-0.21638	-0.11767
-16.1097	0	0	0	0	-0.04176	-0.00971	-0.14655	-0.07362
-16.0897	0	0	0	0	-0.10305	-0.03728	-0.05518	-0.02111
-16.0697	0	0	0	0	-0.12772	-0.04921	0.03142	0.02573
-16.0497	0	0	0	0	-0.11626	-0.04609	0.09336	0.05698
-16.0297	0	0	0	0	-0.07763	-0.03217	0.12038	0.06828
-16.0097	0	0	0	0	-0.02579	-0.01356	0.11246	0.06074
-15.9887	0	0	0	0	0.02442	0.00377	0.07793	0.03963
-15.9687	0	0	0	0	0.06085	0.01556	0.03005	0.01244
-15.9487	0	0	0	0	0.07656	0.02005	-0.01702	-0.01322
-15.9287	0	0	0	0	0.07069	0.018	-0.05175	-0.03137
-15.9087	0	0	0	0	0.04775	0.01186	-0.06762	-0.03885
-15.8887	0	0	0	0	0.01585	0.00476	-0.06385	-0.03552
-15.8677	0	0	0	0	-0.01584	-0.000695801	-0.0447	-0.02389
-15.8477	0	0	0	0	-0.03941	-0.00316	-0.01754	-0.00804
-15.8277	0	0	0	0	-0.04998	-0.00275	0.00946	0.00751
-15.8077	0	0	0	0	-0.04654	-0.000796424	0.02952	0.019
-15.7877	0	0	0	0	-0.03169	0.000916848	0.03875	0.02417
-15.7677	0	0	0	0	-0.01055	0.000905491	0.03667	0.02264
-15.7477	0	0	0	0	0.0108	-0.00138	0.02578	0.01571
-15.7267	0	0	0	0	0.02693	-0.0053	0.01043	0.0058
-15.7067	0	0	0	0	0.03437	-0.00929	-0.00466	-0.00424
-15.6867	0	0	0	0	0.03219	-0.01142	-0.01565	-0.01192
-15.6667	0	0	0	0	0.02203	-0.01016	-0.02052	-0.01565
-15.6467	0	0	0	0	0.00732	-0.00505	-0.01926	-0.01501
-15.6267	0	0	0	0	-0.00772	0.00302	-0.01352	-0.01069
-15.6057	0	0	0	0	-0.01921	0.01189	-0.00582	-0.00423
-15.5857	0	0	0	0	-0.02462	0.01881	0.0013	0.00252
-15.5657	0	0	0	0	-0.02318	0.02122	0.00604	0.00785
-15.5457	0	0	0	0	-0.01596	0.01767	0.00778	0.01062
-15.5257	0	0	0	0	-0.00538	0.00843	0.00697	0.01045
-15.5057	0	0	0	0	0.00553	-0.00448	0.0048	0.00772
-15.4847	0	0	0	0	0.01396	-0.01763	0.00263	0.0034
-15.4647	0	0	0	0	0.01799	-0.02717	0.00141	-0.00125
-15.4447	0	0	0	0	0.01702	-0.02993	0.00141	-0.00504
-15.4247	0	0	0	0	0.01177	-0.02443	0.00214	-0.00715
-15.4047	0	0	0	0	0.004	-0.01148	0.00268	-0.00724
-15.3847	0	0	0	0	-0.00408	0.00589	0.00209	-0.00552
-15.3637	0	0	0	0	-0.01036	0.02309	-0.000117266	-0.00262
-15.3437	0	0	0	0	-0.01342	0.0352	-0.00368	0.000605076
-15.3237	0	0	0	0	-0.01276	0.03839	-0.00761	0.00334
-15.3037	0	0	0	0	-0.00891	0.03106	-0.01046	0.00496
-15.2837	0	0	0	0	-0.00313	0.01449	-0.01083	0.00521
-15.2637	0	0	0	0	0.00291	-0.00733	-0.00793	0.00418
-15.2427	0	0	0	0	0.00765	-0.02864	-0.00194	0.00226
-15.2227	0	0	0	0	0.00999	-0.04344	0.00585	2.71334e-05
-15.2027	0	0	0	0	0.00956	-0.04715	0.01333	-0.00194
-15.1827	0	0	0	0	0.00672	-0.03798	0.01815	-0.00321
-15.1627	0	0	0	0	0.00243	-0.01766	0.01842	-0.00355
-15.1427	0	0	0	0	-0.00209	0.00888	0.01341	-0.00299
-15.1227	0	0	0	0	-0.00565	0.03464	0.00388	-0.00178
-15.1017	0	0	0	0	-0.00745	0.05242	-0.00794	-0.00028584
-15.0817	0	0	0	0	-0.00718	0.05676	-0.01888	0.00111
-15.0617	0	0	0	0	-0.00512	0.04565	-0.02568	0.00209
-15.0417	0	0	0	0	-0.00197	0.02121	-0.02591	0.00249
-15.0217	0	0	0	0	0.00136	-0.01058	-0.01884	0.00228
-15.0017	0	0	0	0	0.00401	-0.04138	-0.00576	0.0016
-14.9807	0	0	0	0	0.00536	-0.06258	0.01019	0.00066795
-14.9607	0	0	0	0	0.00522	-0.06774	0.02474	-0.000278104
-14.9407	0	0	0	0	0.00377	-0.05447	0.03364	-0.00103
-14.9207	0	0	0	0	0.00154	-0.02534	0.0339	-0.00146
-14.9007	0	0	0	0	-0.000831044	0.01255	0.02468	-0.00152
-14.8807	0	0	0	0	-0.00272	0.04925	0.00781	-0.00126
-14.8597	0	0	0	0	-0.0037	0.07455	-0.01262	-0.000780947
-14.8397	0	0	0	0	-0.00365	0.08077	-0.03116	-0.000206264
-14.8197	0	0	0	0	-0.0027	0.06504	-0.04245	0.000347277
-14.7997	0	0	0	0	-0.00123	0.03037	-0.04279	0.000789671
-14.7797	0	0	0	0	0.000318705	-0.01482	-0.03123	0.00107
-14.7597	0	0	0	0	0.00155	-0.05869	-0.01009	0.00116
-14.7387	0	0	0	0	0.0022	-0.08904	0.01546	0.00106
-14.7187	0	0	0	0	0.00221	-0.09666	0.03862	0.000811509
-14.6987	0	0	0	0	0.0017	-0.07802	0.05276	0.000436473
-14.6787	0	0	0	0	0.000903094	-0.03661	0.05328	-1.28672e-05
-14.6587	0	0	0	0	8.50295e-05	0.01757	0.03902	-0.000474473
-14.6387	0	0	0	0	-0.000541741	0.07039	0.01287	-0.000874515
-14.6187	0	0	0	0	-0.000873271	0.10716	-0.01879	-0.00113
-14.5977	0	0	0	0	-0.000924022	0.11668	-0.04756	-0.00118
-14.5777	0	0	0	0	-0.000795979	0.09452	-0.06523	-0.000983651
-14.5577	0	0	0	0	-0.00062144	0.04469	-0.06607	-0.000536286
-14.5377	0	0	0	0	-0.000502296	-0.02091	-0.0486	9.47407e-05
-14.5177	0	0	0	0	-0.000468357	-0.08523	-0.01632	0.000790723
-14.4977	0	0	0	0	-0.000469492	-0.13039	0.02293	0.0014
-14.4767	0	0	0	0	-0.000403706	-0.14257	0.05877	0.00175
-14.4567	0	0	0	0	-0.000170106	-0.11605	0.08099	0.00173
-14.4367	0	0	0	0	0.000273702	-0.05538	0.08239	0.00129
-14.4167	0	0	0	0	0.000872675	0.02514	0.06096	0.000486857
-14.3967	0	0	0	0	0.00147	0.1047	0.02089	-0.000518191
-14.3767	0	0	0	0	0.00185	0.1612	-0.02816	-0.00149
-14.3557	0	0	0	0	0.00181	0.17723	-0.07327	-0.00218
-14.3357	0	0	0	0	0.00121	0.14519	-0.10161	-0.00236
-14.3157	0	0	0	0	0.000113289	0.07016	-0.10393	-0.00194
-14.2957	0	0	0	0	-0.00128	-0.03051	-0.07745	-0.000955108
-14.2757	0	0	0	0	-0.00261	-0.131	-0.02713	0.000398844
-14.2557	0	0	0	0	-0.00346	-0.20341	0.03506	0.0018
-14.2347	0	0	0	0	-0.00348	-0.22525	0.09284	0.00288
-14.2147	0	0	0	0	-0.00251	-0.18605	0.12975	0.00332
-14.1947	0	0	0	0	-0.000647493	-0.09133	0.13367	0.00293
-14.1747	0	0	0	0	0.00171	0.03761	0.10054	0.00172
-14.1547	0	0	0	0	0.00396	0.16805	0.03617	-6.28523e-05
-14.1347	0	0	0	0	0.00544	0.26381	-0.04443	-0.00201
-14.1147	0	0	0	0	0.00561	0.2949	-0.12032	-0.00361
-14.0937	0	0	0	0	0.00421	0.24625	-0.16989	-0.00439
-14.0737	0	0	0	0	0.0014	0.12338	-0.17669	-0.00405
-14.0537	0	0	0	0	-0.00221	-0.04711	-0.13447	-0.00257
-14.0337	0	0	0	0	-0.00573	-0.22266	-0.04993	-0.000206199
-14.0137	0	0	0	0	-0.00814	-0.35476	0.05778	0.00248
-13.9937	0	0	0	0	-0.0086	-0.4016	0.16106	0.00481
-13.9727	0	0	0	0	-0.00669	-0.34026	0.23049	0.0061
-13.9527	0	0	0	0	-0.0026	-0.17511	0.24275	0.00587
-13.9327	0	0	0	0	0.00284	0.06022	0.18767	0.00401
-13.9127	0	0	0	0	0.00828	0.30848	0.07256	0.000814351
-13.8927	0	0	0	0	0.01221	0.50162	-0.07774	-0.003
-13.8727	0	0	0	0	0.01327	0.57793	-0.22548	-0.00646
-13.8517	0	0	0	0	0.01072	0.49972	-0.32876	-0.00858
-13.8317	0	0	0	0	0.00471	0.2668	-0.35239	-0.00859
-13.8117	0	0	0	0	-0.00364	-0.07816	-0.27846	-0.00618
-13.7917	0	0	0	0	-0.01236	-0.45507	-0.11354	-0.00168
-13.7717	0	0	0	0	-0.01905	-0.76249	0.1096	0.00399
-13.7517	0	0	0	0	-0.02147	-0.90166	0.33699	0.00944
-13.7307	0	0	0	0	-0.01815	-0.80358	0.50491	0.01311
-13.7107	0	0	0	0	-0.00894	-0.45254	0.55554	0.01369
-13.6907	0	0	0	0	0.00472	0.10039	0.4535	0.01047
-13.6707	0	0	0	0	0.01988	0.73862	0.19926	0.00367
-13.6507	0	0	0	0	0.03259	1.29836	-0.16468	-0.00552
-13.6307	0	0	0	0	0.03868	1.60197	-0.55713	-0.01499
-13.6107	0	0	0	0	0.03485	1.50112	-0.87216	-0.02215
-13.5897	0	0	0	0	0.01967	0.92125	-1.00171	-0.02446
-13.5697	0	0	0	0	-0.00565	-0.10255	-0.86313	-0.02014
-13.5497	0	0	0	0	-0.03686	-1.40726	-0.42599	-0.0087
-13.5297	0	0	0	0	-0.06699	-2.70786	0.26788	0.00857
-13.5097	0	0	0	0	-0.08715	-3.6295	1.09654	0.0285
-13.4897	0	0	0	0	-0.08795	-3.76289	1.86571	0.04633
-13.4687	0	0	0	0	-0.06114	-2.73466	2.33271	0.0563
-13.4487	0	0	0	0	-0.0013	-0.28079	2.24385	0.05259
-13.4287	0	0	0	0	0.09279	3.69068	1.37948	0.03041
-13.4087	0	0	0	0	0.21747	9.06028	-0.40115	-0.01307
-13.3887	0	0	0	0	0.36419	15.4904	-3.12374	-0.07786
-13.3687	0	0	0	0	0.52047	22.4551	-6.67894	-0.16086
-13.3477	0	0	0	0	0.67154	29.3031	-10.8238	-0.25604
-13.3277	0	0	0	0	0.80243	35.3456	-15.2055	-0.35507
-13.3077	0	0	0	0	0.90026	39.9546	-19.4054	-0.44845
-13.2877	2.3296	0	98.7607	0	0.95615	42.6542	-22.9961	-0.5269
-13.2677	6.78512	0	299.383	0	0.96664	43.1915	-25.6026	-0.58269
-13.2477	0	-3.01812	0	-126.395	0.9341	41.5729	-26.9571	-0.61086
-13.2267	0	-2.74427	0	-123.264	0.86623	38.0601	-26.9392	-0.60991
-13.2067	0	0	0	0	0.77475	33.1267	-25.5919	-0.58201
-13.1867	0	0	0	0	0.67335	27.3833	-23.1141	-0.5326
-13.1667	0	0	0	0	0.57543	21.4836	-19.8276	-0.46939
-13.1467	0	0	0	0	0.492	16.0284	-16.1274	-0.40117
-13.1267	0	0	0	0	0.43005	11.4832	-12.4212	-0.3363
-13.1067	0	0	0	0	0.39174	8.12342	-9.07144	-0.2815
-13.0857	0	0	0	0	0.37444	6.01324	-6.34639	-0.24088
-13.0657	0.40049	0	7.67977	0	0.37171	5.02196	-4.39068	-0.21554
-13.0457	3.75152	0	69.6792	0	0.37484	4.87032	-3.21742	-0.20366
-13.0257	0	-0.82487	0	-16.1692	0.37474	5.19756	-2.72268	-0.20114
-13.0057	0	-1.49134	0	-28.9685	0.36376	5.63521	-2.71782	-0.20261
-12.9857	0	0	0	0	0.33712	5.87394	-2.97278	-0.20255
-12.9647	0	0	0	0	0.2937	5.71188	-3.26174	-0.19641
-12.9447	0	0	0	0	0.23606	5.07731	-3.40264	-0.18141
-12.9247	0	0	0	0	0.16976	4.02406	-3.28415	-0.15695
-12.9047	0	0	0	0	0.1021	2.70319	-2.87615	-0.12462
-12.8847	0	0	0	0	0.04062	1.31908	-2.22369	-0.08769
-12.8647	0	0	0	0	-0.0083	0.07996	-1.42703	-0.05038
-12.8437	0	0	0	0	-0.04061	-0.84656	-0.61344	-0.01697
-12.8237	0	0	0	0	-0.05518	-1.36458	0.0931	0.00903
-12.8037	0	0	0	0	-0.05377	-1.46275	0.59787	0.0255
-12.7837	0	0	0	0	-0.04046	-1.20813	0.85236	0.03203
-12.7637	0	0	0	0	-0.02067	-0.72433	0.85966	0.0298
-12.7437	0	0	0	0	-3.91649e-05	-0.16016	0.66849	0.0213
-12.7227	0	0	0	0	0.01667	0.34355	0.35832	0.00968
-12.7027	0	0	0	0	0.02639	0.68182	0.01965	-0.00191
-12.6827	0	0	0	0	0.02806	0.80264	-0.26589	-0.01089
-12.6627	0	0	0	0	0.02261	0.71083	-0.44131	-0.01568
-12.6427	0	0	0	0	0.01242	0.45912	-0.48293	-0.01589
-12.6227	0	0	0	0	0.000635792	0.12997	-0.40098	-0.0122
-12.6027	0	0	0	0	-0.00967	-0.18713	-0.23266	-0.00608
-12.5817	0	0	0	0	-0.01617	-0.41713	-0.0302	0.000654995
-12.5617	0	0	0	0	-0.01776	-0.5151	0.15306	0.0063
-12.5417	0	0	0	0	-0.01465	-0.47318	0.27517	0.00964
-12.5217	0	0	0	0	-0.00816	-0.31812	0.31394	0.01016
-12.5017	0	0	0	0	-0.000303456	-0.10103	0.26987	0.00807
-12.4817	0	0	0	0	0.0068	0.11759	0.16343	0.0042
-12.4607	0	0	0	0	0.01143	0.28336	0.0279	-0.000280379
-12.4407	0	0	0	0	0.01266	0.3606	-0.09996	-0.0042
-12.4207	0	0	0	0	0.01049	0.33907	-0.18921	-0.00663
-12.4007	0	0	0	0	0.0058	0.23396	-0.22162	-0.00713
-12.3807	0	0	0	0	1.72158e-05	0.07969	-0.1948	-0.00576
-12.3607	0	0	0	0	-0.00527	-0.08037	-0.12129	-0.00304
-12.3397	0	0	0	0	-0.00874	-0.2054	-0.02399	0.000197126
-12.3197	0	0	0	0	-0.00963	-0.26704	0.07041	0.0031
-12.2997	0	0	0	0	-0.00791	-0.25529	0.1384	0.00495
-12.2797	0	0	0	0	-0.00421	-0.17944	0.16515	0.00537
-12.2597	0	0	0	0	0.000351464	-0.0641	0.1475	0.00438
-12.2397	0	0	0	0	0.00452	0.05821	0.09368	0.00234
-12.2187	0	0	0	0	0.00723	0.15586	0.02036	-0.000145334
-12.1987	0	0	0	0	0.00786	0.20595	-0.05225	-0.0024
-12.1787	0	0	0	0	0.00636	0.19941	-0.10575	-0.00386
-12.1587	0	0	0	0	0.00326	0.1422	-0.12801	-0.00421
-12.1387	0	0	0	0	-0.000537512	0.05271	-0.11574	-0.00344
-12.1187	0	0	0	0	-0.00398	-0.04383	-0.07466	-0.00183
-12.0987	0	0	0	0	-0.00617	-0.12221	-0.01741	0.000154898
-12.0777	0	0	0	0	-0.00659	-0.16364	0.04022	0.00197
-12.0577	0	0	0	0	-0.0052	-0.16006	0.08343	0.00315
-12.0377	0	0	0	0	-0.00247	-0.11546	0.10217	0.00344
-12.0177	0	0	0	0	0.000824605	-0.04403	0.09329	0.00282
-11.9977	0	0	0	0	0.00377	0.0341	0.06094	0.00149
-11.9777	0	0	0	0	0.0056	0.09841	0.01498	-0.00014533
-11.9567	0	0	0	0	0.00586	0.13323	-0.03189	-0.00165
-11.9367	0	0	0	0	0.00453	0.13144	-0.06755	-0.00264
-11.9167	0	0	0	0	0.00203	0.09576	-0.08352	-0.00288
-11.8967	0	0	0	0	-0.000931484	0.03746	-0.0769	-0.00235
-11.8767	0	0	0	0	-0.00354	-0.02707	-0.05079	-0.00123
-11.8567	0	0	0	0	-0.0051	-0.0808	-0.01308	0.000157376
-11.8357	0	0	0	0	-0.00523	-0.11047	0.02581	0.00143
-11.8157	0	0	0	0	-0.00392	-0.1098	0.05576	0.00227
-11.7957	0	0	0	0	-0.00156	-0.08066	0.06954	0.00247
-11.7757	0	0	0	0	0.00118	-0.0322	0.0645	0.00201
-11.7557	0	0	0	0	0.00355	0.02199	0.04299	0.00104
-11.7357	0	0	0	0	0.00492	0.06756	0.01148	-0.000157482
-11.7147	0	0	0	0	0.00494	0.09316	-0.02132	-0.00126
-11.6947	0	0	0	0	0.00362	0.0932	-0.04685	-0.00199
-11.6747	0	0	0	0	0.00136	0.06901	-0.05887	-0.00216
-11.6547	0	0	0	0	-0.00124	0.02811	-0.05496	-0.00175
-11.6347	0	0	0	0	-0.00345	-0.01803	-0.03695	-0.000896706
-11.6147	0	0	0	0	-0.00468	-0.05717	-0.01024	0.000159639
-11.5947	0	0	0	0	-0.00461	-0.07949	0.01782	0.00113
-11.5737	0	0	0	0	-0.00327	-0.08001	0.03986	0.00177
-11.5537	0	0	0	0	-0.00104	-0.05965	0.05045	0.00191
-11.5337	0	0	0	0	0.00147	-0.02469	0.04738	0.00155
-11.5137	0	0	0	0	0.00357	0.01507	0.0321	0.000780729
-11.4937	0	0	0	0	0.0047	0.04907	0.00916	-0.000164779
-11.4737	0	0	0	0	0.00455	0.06871	-0.01513	-0.00104
-11.4527	0	0	0	0	0.00318	0.06955	-0.03438	-0.0016
-11.4327	0	0	0	0	0.000960279	0.0522	-0.04379	-0.00173
-11.4127	0	0	0	0	-0.0015	0.022	-0.04136	-0.00139
-11.3927	0	0	0	0	-0.00354	-0.01261	-0.02824	-0.000700695
-11.3727	0	0	0	0	-0.0046	-0.04242	-0.00832	0.000155483
-11.3527	0	0	0	0	-0.00439	-0.05986	0.01293	0.000943219
-11.3317	0	0	0	0	-0.00297	-0.06091	0.0299	0.00146
-11.3117	0	0	0	0	-0.000726932	-0.04599	0.03834	0.00157
-11.2917	0	0	0	0	0.00173	-0.01965	0.0364	0.00126
-11.2717	0	0	0	0	0.00374	0.01075	0.02502	0.000620008
-11.2517	0	0	0	0	0.00475	0.03711	0.00755	-0.000165316
-11.2317	0	0	0	0	0.00448	0.05271	-0.0112	-0.000887711
-11.2107	0	0	0	0	0.00301	0.0539	-0.02629	-0.00136
-11.1907	0	0	0	0	0.000723489	0.04096	-0.03392	-0.00146
-11.1707	0	0	0	0	-0.00176	0.0178	-0.03237	-0.00117
-11.1507	0	0	0	0	-0.00376	-0.0091	-0.02242	-0.000581532
-11.1307	0	0	0	0	-0.00474	-0.03258	-0.00697	0.000144703
-11.1107	0	0	0	0	-0.00443	-0.04663	0.00972	0.000812875
-11.0907	0	0	0	0	-0.00289	-0.04793	0.02324	0.00125
-11.0697	0	0	0	0	-0.000537303	-0.03661	0.03018	0.00134
-11.0497	0	0	0	0	0.002	-0.01611	0.02895	0.00107
-11.0297	0	0	0	0	0.00402	0.00787	0.02017	0.000519233
-11.0097	0	0	0	0	0.005	0.02892	0.00641	-0.000159459
-10.9897	0	0	0	0	0.00463	0.04165	-0.00855	-0.000784581
-10.9697	0	0	0	0	0.00302	0.04302	-0.02076	-0.00119
-10.9487	0	0	0	0	0.000587656	0.03307	-0.02711	-0.00128
-10.9287	0	0	0	0	-0.00202	0.0148	-0.02613	-0.00103
-10.9087	0	0	0	0	-0.0041	-0.0067	-0.01834	-0.000510106
-10.8887	0	0	0	0	-0.00507	-0.0257	-0.006	0.000127777
-10.8687	0	0	0	0	-0.00467	-0.0373	0.0075	0.000716401
-10.8487	0	0	0	0	-0.00297	-0.03871	0.01859	0.0011
-10.8277	0	0	0	0	-0.000432322	-0.02991	0.02443	0.00118
-10.8077	0	0	0	0	0.00228	-0.01354	0.02367	0.000945068
-10.7877	0	0	0	0	0.00443	0.00585	0.01671	0.000457306
-10.7677	0	0	0	0	0.00542	0.02308	0.00558	-0.000147573
-10.7477	0	0	0	0	0.00498	0.0337	-0.00668	-0.000707457
-10.7277	0	0	0	0	0.00319	0.03515	-0.01681	-0.00107
-10.7067	0	0	0	0	0.00052503	0.02733	-0.02222	-0.00116
-10.6867	0	0	0	0	-0.00231	0.01259	-0.02164	-0.00093312
-10.6667	0	0	0	0	-0.00455	-0.00498	-0.01539	-0.000470885
-10.6467	0	0	0	0	-0.00558	-0.02068	-0.00529	0.000104903
-10.6267	0	0	0	0	-0.0051	-0.03046	0.0059	0.000640021
-10.6067	0	0	0	0	-0.00321	-0.03193	0.0152	0.000993302
-10.5867	0	0	0	0	-0.000393382	-0.02496	0.02024	0.00107
-10.5657	0	0	0	0	0.0026	-0.01163	0.01981	0.0008637
-10.5457	0	0	0	0	0.00496	0.00437	0.01417	0.000422685
-10.5257	0	0	0	0	0.00604	0.01875	0.00496	-0.000129633
-10.5057	0	0	0	0	0.00552	0.02779	-0.0053	-0.000645753
-10.4857	0	0	0	0	0.00351	0.02928	-0.0139	-0.000989681
-10.4657	0	0	0	0	0.000524155	0.02303	-0.01861	-0.00107
-10.4447	0	0	0	0	-0.00265	0.01093	-0.01831	-0.000876048
-10.4247	0	0	0	0	-0.00515	-0.00369	-0.0132	-0.000455219
-10.4047	0	0	0	0	-0.0063	-0.01692	-0.00476	7.58434e-05
-10.3847	0	0	0	0	-0.00574	-0.02531	0.0047	0.000575402
-10.3647	0	0	0	0	-0.0036	-0.02681	0.01267	0.000911675
-10.3447	0	0	0	0	-0.000415017	-0.0212	0.0171	0.000997476
-10.3237	0	0	0	0	0.00297	-0.01017	0.01691	0.000812704
-10.3037	0	0	0	0	0.00565	0.00324	0.01227	0.000408892
-10.2837	0	0	0	0	0.00688	0.01545	0.0045	-0.000105166
-10.2637	0	0	0	0	0.00629	0.02328	-0.00426	-0.000592703
-10.2437	0	0	0	0	0.004	0.02478	-0.01169	-0.000925326
-10.2237	0	0	0	0	0.000584921	0.01974	-0.01588	-0.00102
-10.2027	0	0	0	0	-0.00306	0.00965	-0.01578	-0.000845167
-10.1827	0	0	0	0	-0.00594	-0.0027	-0.01154	-0.000458263
-10.1627	0	0	0	0	-0.00727	-0.01401	-0.00437	3.99069e-05
-10.1427	0	0	0	0	-0.00665	-0.02133	0.00378	0.000516897
-10.1227	0	0	0	0	-0.00419	-0.02284	0.01074	0.00084699
-10.1027	0	0	0	0	-0.000502348	-0.0183	0.0147	0.000944236
-10.0827	0	0	0	0	0.00344	-0.00905	0.0147	0.000784729
-10.0617	0	0	0	0	0.00657	0.00236	0.01082	0.000412372
-10.0417	0	0	0	0	0.00803	0.01288	0.00416	-7.32288e-05
-10.0217	0	0	0	0	0.00737	0.01975	-0.00345	-0.00054341
-10.0017	0	0	0	0	0.00471	0.02127	-0.00999	-0.000874519
-9.9817	0	0	0	0	0.000717917	0.01717	-0.01377	-0.000980385
-9.9617	0	0	0	0	-0.00357	0.00867	-0.01384	-0.000834691
-9.9407	0	0	0	0	-0.00699	-0.0019	-0.01028	-0.000477465
-9.9207	0	0	0	0	-0.0086	-0.01171	-0.00408	-4.09215e-06
-9.9007	0	0	0	0	-0.00791	-0.01819	0.00305	0.000460117
-9.8807	0	0	0	0	-0.00503	-0.01972	0.00923	0.000793034
-9.8607	0	0	0	0	-0.000672118	-0.01601	0.01284	0.000907759
-9.8407	0	0	0	0	0.00402	-0.00817	0.01298	0.000775211
-9.8197	0	0	0	0	0.00779	0.00165	0.0097	0.000431412
-9.7997	0	0	0	0	0.00959	0.01082	0.00391	-3.23468e-05
-9.7797	0	0	0	0	0.00886	0.01694	-0.0028	-0.000493764
-9.7597	0	0	0	0	0.00573	0.01848	-0.00865	-0.000831768
-9.7397	0	0	0	0	0.000947128	0.01514	-0.01212	-0.000958249
-9.7197	0	0	0	0	-0.00423	0.0079	-0.01233	-0.000840983
-9.6987	0	0	0	0	-0.00842	-0.00125	-0.0093	-0.000511798
-9.6787	0	0	0	0	-0.01044	-0.00985	-0.00388	-5.79307e-05
-9.6587	0	0	0	0	-0.00968	-0.01566	0.00246	0.000401071
-9.6387	0	0	0	0	-0.00624	-0.01721	0.00803	0.000744786
-9.6187	0	0	0	0	-0.000957173	-0.01419	0.01137	0.000883434
-9.5987	0	0	0	0	0.0048	-0.00749	0.01165	0.000781246
-9.5787	0	0	0	0	0.00948	0.00104	0.00884	0.000465598
-9.5577	0	0	0	0	0.01178	0.00914	0.00374	1.96278e-05
-9.5377	0	0	0	0	0.01099	0.01467	-0.00227	-0.000439699
-9.5177	0	0	0	0	0.0072	0.01624	-0.00758	-0.000792263
-9.4977	0	0	0	0	0.00132	0.01351	-0.01082	-0.000946173
-9.4777	0	0	0	0	-0.00513	0.00731	-0.01115	-0.000861675
-9.4577	0	0	0	0	-0.01042	-0.000683684	-0.00855	-0.000561374
-9.4367	0	0	0	0	-0.01306	-0.00832	-0.00374	-0.000124168
-9.4167	0	0	0	0	-0.01223	-0.0136	0.00197	0.000335476
-9.3967	0	0	0	0	-0.00802	-0.01519	0.00707	0.000697448
-9.3767	0	0	0	0	-0.00141	-0.01274	0.01021	0.000867318
-9.3567	0	0	0	0	0.00588	-0.00698	0.01061	0.000800876
-9.3367	0	0	0	0	0.0119	0.000516968	0.00819	0.000515552
-9.3157	0	0	0	0	0.01497	0.00774	0.00363	8.57698e-05
-9.2957	0	0	0	0	0.01411	0.0128	-0.00182	-0.00037651
-9.2757	0	0	0	0	0.00938	0.0144	-0.00673	-0.000750967
-9.2557	0	0	0	0	0.0019	0.01221	-0.00979	-0.000940209
-9.2357	0	0	0	0	-0.00643	0.00686	-0.01024	-0.00089506
-9.2157	0	0	0	0	-0.01336	-0.00018045	-0.00799	-0.000627283
-9.1947	0	0	0	0	-0.01695	-0.00703	-0.00366	-0.000206481
-9.1747	0	0	0	0	-0.01606	-0.01189	0.00156	0.000258011
-9.1547	0	0	0	0	-0.0107	-0.01352	0.0063	0.000645503
-9.1347	0	0	0	0	-0.00213	-0.01156	0.0093	0.000855243
-9.1147	0	0	0	0	0.00747	-0.00659	0.0098	0.000832525
-9.0947	0	0	0	0	0.01554	3.55872e-05	0.0077	0.000582854
-9.0747	0	0	0	0	0.01979	0.00654	0.00358	0.000170529
-9.0537	0	0	0	0	0.01885	0.01123	-0.00144	-0.000297981
-9.0337	0	0	0	0	0.01271	0.0129	-0.00603	-0.000701546
-9.0137	0	0	0	0	0.00278	0.01116	-0.00899	-0.000935674
-8.9937	0	0	0	0	-0.00842	0.00654	-0.00955	-0.000939512
-8.9737	0	0	0	0	-0.0179	0.000290051	-0.00758	-0.000711591
-8.9537	0	0	0	0	-0.02295	-0.00591	-0.00365	-0.000310268
-8.9327	0	0	0	0	-0.02193	-0.01045	0.0012	0.000161248
-8.9127	0	0	0	0	-0.01479	-0.01215	0.00567	0.00058143
-8.8927	0	0	0	0	-0.00314	-0.01063	0.00859	0.00084169
-8.8727	0	0	0	0	0.01006	-0.00633	0.0092	0.000874349
-8.8527	0	0	0	0	0.02126	-0.000426039	0.00737	0.000670105
-8.8327	0	0	0	0	0.02724	0.0055	0.00359	0.00028054
-8.8117	0	0	0	0	0.02603	0.0099	-0.00111	-0.000194991
-8.7917	0	0	0	0	0.01755	0.01165	-0.00548	-0.000634743
-8.7717	0	0	0	0	0.00373	0.01033	-0.00838	-0.000925731
-8.7517	0	0	0	0	-0.01188	0.00633	-0.00904	-0.000992695
-8.7317	0	0	0	0	-0.02499	0.000753593	-0.00732	-0.00081746
-8.7117	0	0	0	0	-0.03174	-0.00492	-0.00369	-0.000443755
-8.6907	0	0	0	0	-0.02986	-0.00921	0.000882577	3.37657e-05
-8.6707	0	0	0	0	-0.01941	-0.01101	0.00518	0.000493516
-8.6507	0	0	0	0	-0.00297	-0.00989	0.00806	0.000817879
-8.6307	0	0	0	0	0.01488	-0.00618	0.00879	0.000923185
-8.6107	0	0	0	0	0.02879	-0.000894432	0.00717	0.000781128
-8.5907	0	0	0	0	0.03421	0.00456	0.00366	0.000426178
-8.5707	0	0	0	0	0.02898	0.00875	-0.000806353	-5.28972e-05
-8.5497	0	0	0	0	0.01447	0.01061	-0.00505	-0.000535313
-8.5297	0	0	0	0	-0.00401	0.00968	-0.00794	-0.000898707
-8.5097	0	0	0	0	-0.01789	0.00625	-0.00872	-0.00105
-8.4897	0	0	0	0	-0.01693	0.00124	-0.0072	-0.000949461
-8.4697	0	0	0	0	0.00849	-0.00401	-0.00379	-0.000620227
-8.4497	0	0	0	0	0.06491	-0.00813	0.000592861	-0.000143606
-8.4287	0	0	0	0	0.15376	-0.01006	0.0048	0.000361447
-8.4087	0	0	0	0	0.27026	-0.00932	0.0077	0.000767889
-8.3887	0.19716	0	9e-07	0	0.40376	-0.00615	0.00855	0.000972403
-8.3687	0.52947	0	2.38e-06	0	0.53942	-0.0014	0.00712	0.000921415
-8.3487	0.86216	0	3.8e-06	0	0.66116	0.00367	0.0038	0.000624829
-8.3287	1.19481	0	5.1e-06	0	0.75519	0.00773	-0.000530689	0.000154017
-8.3077	0.73457	0	2.36e-06	0	0.81335	0.00975	-0.00472	-0.000375478
-8.2877	0.77873	0	2.32e-06	0	0.83549	0.00921	-0.00766	-0.000832305
-8.2677	0.8229	0	2.32e-06	0	0.83013	0.00629	-0.00857	-0.0011
-8.2477	0.86713	0	2.28e-06	0	0.81317	0.00179	-0.00722	-0.00111
-8.2277	0.91147	0	2.28e-06	0	0.8047	-0.00312	-0.00397	-0.000862967
-8.2077	0.95569	0	2.24e-06	0	0.82442	-0.00715	0.000324199	-0.000406236
-8.1867	0.99923	0	2.16e-06	0	0.88675	-0.00926	0.00452	0.000146269
-8.1667	1.03599	0	1.84e-06	0	0.99669	-0.00893	0.00751	0.000659733
-8.1467	1.07299	0	1.56e-06	0	1.14753	-0.00627	0.0085	0.00101
-8.1267	1.12342	0	1.36e-06	0	1.32115	-0.00199	0.00722	0.0011
-8.1067	1.19852	0	1.36e-06	0	1.49132	0.00277	0.00401	0.000908629
-8.0867	1.27387	0	1.36e-06	0	1.62939	0.00678	-0.000273215	0.000475868
-8.0667	1.34941	0	1.36e-06	0	1.71163	0.00901	-0.00451	-9.90065e-05
-8.0457	1.42524	0	1.34e-06	0	1.72666	0.0089	-0.00756	-0.000679365
-8.0257	1.50103	0	1.34e-06	0	1.68127	0.0065	-0.00863	-0.00112
-8.0057	1.57713	0	1.32e-06	0	1.6033	0.00245	-0.00741	-0.00132
-7.9857	1.99721	0	1.26e-06	0	1.54043	-0.00218	-0.00423	-0.00122
-7.9657	3.08691	0	1.58e-06	0	1.55461	-0.0062	7.21073e-05	-0.000827542
-7.9457	3.82077	0	1.98e-06	0	1.71272	-0.00858	0.00437	-0.000235844
-7.9247	2.76978	0	1.4e-06	0	2.07479	-0.00871	0.00751	0.000421775
-7.9047	1.71496	0	8e-07	0	2.68169	-0.00658	0.00866	0.000989719
-7.8847	1.5332	0	7e-07	0	3.54471	-0.00275	0.0075	0.00133
-7.8647	1.50533	0	7e-07	0	4.63886	0.00177	0.00432	0.00135
-7.8447	1.47706	0	6.6e-07	0	5.90166	0.00583	-3.18238e-05	0.00102
-7.8247	0	0	0	0	7.23786	0.00839	-0.00442	0.000424033
-7.8037	0	0	0	0	8.52995	0.0088	-0.00767	-0.00032702
-7.7837	30.0421	0	0.00010672	0	9.65284	0.00697	-0.00891	-0.00106
-7.7637	12.3579	0	6.148e-05	0	10.4907	0.00339	-0.0078	-0.00159
-7.7437	3.33634	0	3.808e-05	0	10.9531	-0.00103	-0.0046	-0.00179
-7.7237	10.8059	0	1.64e-05	0	10.9885	-0.00515	-0.000162291	-0.00159
-7.7037	46.4612	0	2.358e-05	0	10.5915	-0.00793	0.00436	-0.000996094
-7.6827	0.76918	0	3.38e-06	0	9.8049	-0.00867	0.00774	-0.000132041
-7.6627	2.27778	0	1.126e-05	0	8.71361	-0.00719	0.00909	0.000820301
-7.6427	2.2123	0	1.342e-05	0	7.43359	-0.00386	0.00801	0.00164
-7.6227	2.71089	0	1.516e-05	0	6.09635	0.000455084	0.00476	0.00212
-7.6027	2.01364	0	1.57e-05	0	4.83175	0.00468	0.000187759	0.00211
-7.5827	2.1344	0	1.704e-05	0	3.75182	0.00776	-0.0045	0.00156
-7.5627	2.24569	0	1.792e-05	0	2.93781	0.00891	-0.00806	0.000550166
-7.5417	2.33649	0	1.758e-05	0	2.43233	0.00785	-0.00952	-0.000724594
-7.5217	2.43141	0	1.704e-05	0	2.2373	0.00484	-0.00846	-0.00198
-7.5017	2.65288	0	2.53e-05	0	2.31783	0.000629784	-0.00512	-0.00292
-7.4817	2.94292	0	4.492e-05	0	2.61083	-0.00375	-0.00036645	-0.00325
-7.4617	3.23364	0	6.416e-05	0	3.03692	-0.00721	0.00455	-0.00282
-7.4417	3.49794	0	8.332e-05	0	3.51347	-0.0089	0.00831	-0.00162
-7.4207	3.99771	0	0.0001015	0	3.96695	-0.00838	0.0099	0.000161437
-7.4007	4.84854	0	0.00012236	0	4.34266	-0.00576	0.00883	0.00216
-7.3807	5.96229	0	0.00014692	0	4.61096	-0.00164	0.00536	0.00391
-7.3607	4.80431	0	0.00011384	0	4.76924	0.00301	0.000362611	0.0049
-7.3407	3.7561	0	0.00010948	0	4.83985	0.00707	-0.00484	0.00475
-7.3207	4.10828	0	0.00011312	0	4.86468	0.00956	-0.00886	0.00327
-7.2997	6.47836	0	0.0001193	0	4.8974	0.00986	-0.01058	0.000586986
-7.2797	2.14032	0	0.00011054	0	4.99461	0.00782	-0.00949	-0.00284
-7.2597	2.24312	0	0.0001135	0	5.20707	0.00387	-0.00582	-0.00626
-7.2397	4.66711	0	0.0001231	0	5.57219	-0.00114	-0.000501286	-0.00874
-7.2197	17.4612	0	0.00013766	0	6.10843	-0.00609	0.00507	-0.00935
-7.1997	1.78814	0	0.00016344	0	6.81228	-0.00981	0.0094	-0.00743
-7.1787	3.50933	0	0.00024224	0	7.65784	-0.01136	0.01128	-0.00277
-7.1587	7.17065	0	0.00030424	0	8.59913	-0.01026	0.01013	0.00417
-7.1387	20.2414	0	0.0002589	0	9.57464	-0.00654	0.00618	0.01217
-7.1187	5.66107	0	5.436e-05	0	10.5137	-0.000873866	0.000427998	0.01927
-7.0987	0	0	0	0	11.3442	0.00562	-0.00562	0.02295
-7.0787	0	0	0	0	12	0.01152	-0.01033	0.02043
-7.0577	32.5875	0	0.0006491	0	12.4285	0.01536	-0.01238	0.00903
-7.0377	8.83683	0	8.552e-05	0	12.5969	0.01597	-0.01112	-0.01339
-7.0177	14.8733	0	5.09e-05	0	12.4952	0.01273	-0.00679	-0.04809
-6.9977	44.0882	0	0.0004101	0	12.1379	0.00581	-0.00046109	-0.09522
-6.9777	2.82735	0	3.184e-05	0	11.5618	-0.00373	0.0062	-0.1537
-6.9577	2.37713	0	2.338e-05	0	10.8214	-0.01402	0.01139	-0.22142
-6.9377	1.9266	-0.03544	1.578e-05	-5.2e-07	9.98207	-0.02262	0.01362	-0.29554
-6.9167	1.47564	-0.34193	8.96e-06	-4.74e-06	9.11138	-0.0269	0.01218	-0.37297
-6.8967	7.41975	-0.64868	2.072e-05	-8.76e-06	8.27104	-0.02468	0.0073	-0.45096
-6.8767	1.04611	-0.95562	4.466e-05	-1.248e-05	7.50951	-0.01485	0.000201133	-0.52753
-6.8567	21.6338	-0.67618	0.00065386	-6.48e-06	6.85711	0.002	-0.00726	-0.60197
-6.8367	10.3491	-0.71889	0.00057036	-6.46e-06	6.32428	0.02323	-0.01305	-0.67498
-6.8167	9.06875	-0.76167	0.00063966	-6.48e-06	5.90332	0.04407	-0.01549	-0.74864
-6.7957	0	-0.80452	0	-6.42e-06	5.57326	0.05811	-0.01374	-0.82617
-6.7757	2.09154	-0.84732	3.142e-05	-6.36e-06	5.30708	0.05843	-0.00811	-0.91146
-6.7557	2.84572	-0.89013	5.646e-05	-6.28e-06	5.0797	0.03927	4.71823e-05	-1.00855
-6.7357	3.59961	-0.93306	8.494e-05	-6.18e-06	4.8754	-0.00175	0.00858	-1.12108
-6.7157	4.053	-0.95967	0.00010718	-5.34e-06	4.69289	-0.06125	0.01513	-1.25182
-6.6957	7.20454	-1.0274	0.00015326	-4.7e-06	4.54715	-0.12788	0.01777	-1.40236
-6.6747	8.1599	-1.37463	0.00011138	-6.08e-06	4.46718	-0.18081	0.01555	-1.57295
-6.6547	6.20215	-1.80792	7.832e-05	-8.78e-06	4.49019	-0.18929	0.00881	-1.76249
-6.6347	4.48569	-2.24138	5.692e-05	-1.166e-05	4.65298	-0.11385	-0.000820341	-1.96861
-6.6147	2.52053	-2.67503	0.00708	-1.464e-05	4.98232	0.09072	-0.01081	-2.18777
-6.5947	0.08944	-2.65954	0.00152	-1.768e-05	5.486	0.47074	-0.01837	-2.41526
-6.5747	0.50309	-2.35733	0.00985	-1.546e-05	6.14667	1.06752	-0.0212	-2.64527
-6.5537	0.90566	-2.46002	0.02014	-1.674e-05	6.91988	1.91059	-0.01821	-2.87077
-6.5337	1.29715	-2.71039	0.03239	-1.784e-05	7.73703	3.01105	-0.00983	-3.08351
-6.5137	32.9558	-3.1701	0.08239	-2.008e-05	8.51323	4.35618	0.00192	-3.27418
-6.4937	22.6497	-4.61333	8.61185	-2.6e-05	9.15885	5.9063	0.01395	-3.43275
-6.4737	0.89133	-4.05841	7.28629	-2.5e-05	9.59323	7.59467	0.02285	-3.54927
-6.4537	1.00141	-3.50288	8.51034	-2.404e-05	9.75794	9.33079	0.02583	-3.61496
-6.4337	5.21292	-2.95296	11.1267	-2.406e-05	9.62751	11.0073	0.02155	-3.62363
-6.4127	12.2529	-2.77132	17.4549	-2.566e-05	9.21559	12.5096	0.01064	-3.57324
-6.3927	6.10748	-3.03999	10.0882	-2.848e-05	8.57525	13.7274	-0.00433	-3.4672
-6.3727	16.9597	-9.39388	13.9662	-4.062e-05	7.79322	14.5664	-0.01939	-3.31532
-6.3527	12.7044	-1.52599	33.0482	-2.908e-05	6.97877	14.9591	-0.03019	-3.13387
-6.3327	4.99516	-1.55605	9.54592	-3.068e-05	6.24898	14.8727	-0.0332	-2.9447
-6.3127	3.66388	-1.82032	11.0899	-0.00011332	5.71256	14.3127	-0.02676	-2.77331
-6.2917	2.54062	-2.10592	15.2874	-0.00019956	5.45486	13.3229	-0.01179	-2.646
-6.2717	2.27009	-2.39201	11.2021	-0.00028458	5.5263	11.9803	0.00822	-2.58645
-6.2517	2.26933	-2.67799	15.9018	-0.00036832	5.93593	10.386	0.02793	-2.61226
-6.2317	2.59994	-2.40091	17.7541	-0.0002216	6.65102	8.65415	0.04148	-2.73201
-6.2117	2.65631	-2.61624	0.62638	-0.00023202	7.60244	6.89963	0.04412	-2.94346
-6.1917	3.47465	-2.79139	0.59341	-0.00024062	8.69489	5.22655	0.03367	-3.23327
-6.1707	6.19417	-3.10533	0.55437	-0.00025192	9.82013	3.71907	0.01156	-3.5785
-6.1507	27.953	-3.35787	0.1825	-0.00026232	10.8711	2.43576	-0.01718	-3.94974
-6.1307	33.7564	-3.61083	0.15613	-0.00027256	11.755	1.4077	-0.04486	-4.3155
-6.1107	5.57488	-5.23536	0.03359	-0.00030914	12.403	0.64047	-0.06297	-4.64706
-6.0907	1.53311	-5.40109	0.00534	-0.00034346	12.7764	0.1191	-0.06454	-4.92306
-6.0707	5.15448	-5.67351	0.01524	-0.0003763	12.8678	-0.18516	-0.04642	-5.13291
-6.0497	15.7723	-8.79867	0.04581	-0.00048332	12.6985	-0.30761	-0.0108	-5.27836
-6.0297	19.3846	-6.06753	0.06599	-0.00034948	12.3124	-0.28375	0.03449	-5.37286
-6.0097	16.0563	-4.52867	0.07269	-0.00029268	11.7683	-0.14469	0.07732	-5.43874
-5.9897	11.9519	-6.59249	0.07328	-0.00034908	11.1314	0.08505	0.10396	-5.50272
-5.9697	7.08388	-3.31267	0.06639	-0.00015528	10.4657	0.38749	0.10277	-5.59043
-5.9497	6.99936	-3.87377	0.09501	-0.00011014	9.82807	0.74925	0.06807	-5.72121
-5.9297	6.39462	-3.31203	0.11549	-9.132e-05	9.26417	1.15872	0.00304	-5.90398
-5.9087	5.25662	-2.74874	0.14816	-7.09e-05	8.80651	1.60314	-0.07921	-6.13527
-5.8887	12.3125	-9.71339	1.1345	-0.00057276	8.47434	2.06659	-0.15711	-6.3997
-5.8687	10.2331	-11.0733	3.43192	-0.00067754	8.27469	2.52922	-0.20467	-6.67309
-5.8487	10.2219	-7.80153	4.74947	-0.0006587	8.20409	2.9682	-0.19785	-6.92747
-5.8287	9.37663	-5.70463	0.80667	-0.00056672	8.25053	3.35985	-0.12186	-7.13714
-5.8087	8.39573	-12.7141	7.35853	-0.00131	8.39551	3.68263	0.02192	-7.28446
-5.7877	4.63142	-2.58716	4.81538	-0.0002447	8.6159	3.92005	0.21131	-7.36419
-5.7677	3.94364	-4.11801	3.75165	-0.00052772	8.88587	4.06301	0.40237	-7.38529
-5.7477	5.76997	-8.78638	5.69186	-0.00161	9.17896	4.11083	0.53311	-7.36968
-5.7277	9.94049	-9.40262	4.23428	-0.00203	9.47032	4.07093	0.532	-7.34796
-5.7077	16.8881	-5.89577	2.94732	-0.00165	9.73916	3.95733	0.33022	-7.35286
-5.6877	15.2394	-3.56903	3.31364	-0.00098862	9.97103	3.78826	-0.12413	-7.41157
-5.6667	5.63565	-4.94235	2.08492	-0.0015	10.1597	3.58367	-0.85247	-7.53849
-5.6467	11.2564	-24.0998	6.2857	-0.01844	10.3083	3.36317	-1.83559	-7.73003
-5.6267	11.3238	-7.628	1.71547	-0.00518	10.4289	3.14482	-3.00948	-7.9626
-5.6067	12.2046	-4.06571	2.97702	-0.00236	10.5408	2.94497	-4.26872	-8.19466
-5.5867	5.8929	0	2.08778	0	10.6679	2.7789	-5.47785	-8.3726
-5.5667	4.13748	0	2.10499	0	10.834	2.66167	-6.48949	-8.4398
-5.5457	20.61	0	4.2167	0	11.0587	2.60882	-7.16697	-8.34735
-5.5257	10.0687	-29.9735	2.70307	-54.8138	11.353	2.63601	-7.40762	-8.06452
-5.5057	4.26889	-15.9792	1.88308	-8.34333	11.7162	2.75753	-7.16277	-7.58706
-5.4857	22.6998	-11.3227	2.52096	-0.80139	12.1348	2.98351	-6.45073	-6.94164
-5.4657	10.6281	-3.1916	1.82213	-0.04749	12.5832	3.31649	-5.35979	-6.18537
-5.4457	9.26544	-1.06485	2.07961	-0.00527	13.0266	3.74799	-4.04001	-5.40013
-5.4257	6.4308	-0.97392	3.48362	-0.00411	13.4258	4.25628	-2.68445	-4.68247
-5.4047	17.8251	-0.88293	5.1212	-0.00304	13.7427	4.8062	-1.50227	-4.13036
-5.3847	16.2519	-2.93832	6.16285	-0.00567	13.9456	5.35175	-0.68773	-3.82903
-5.3647	20.7241	-1.1917	8.76063	-0.00125	14.014	5.8414	-0.39019	-3.83809
-5.3447	13.7031	-1.47343	6.98941	-0.00171	13.9413	6.22581	-0.68975	-4.18196
-5.3247	15.4976	-5.57173	5.6505	-0.01282	13.7353	6.46646	-1.58307	-4.8452
-5.3047	14.2588	-8.96354	7.83665	-0.02516	13.4163	6.54383	-2.98155	-5.7736
-5.2837	9.40151	-5.81793	5.31718	-0.0344	13.0139	6.46311	-4.72272	-6.8808
-5.2637	9.11231	-4.98853	5.32588	-0.0658	12.5613	6.25617	-6.5929	-8.05935
-5.2437	10.8693	-3.97805	8.17315	-0.25076	12.0912	5.97872	-8.3578	-9.19472
-5.2237	12.5904	-10.6916	5.74686	-4.29805	11.6306	5.70263	-9.79591	-10.1798
-5.2037	14.7569	-10.8504	6.05047	-17.533	11.1985	5.50455	-10.7297	-10.9283
-5.1837	11.5212	-36.33	6.2706	-67.72	10.804	5.45239	-11.0495	-11.3842
-5.1627	8.36132	-6.29127	4.97687	-3.0307	10.4478	5.59233	-10.7262	-11.5276
-5.1427	7.82924	-9.02525	4.40097	-2.96802	10.1242	5.93871	-9.81236	-11.3748
-5.1227	15.3452	-10.9969	6.63283	-2.83584	9.82444	6.46904	-8.42997	-10.974
-5.1027	8.58697	-9.48733	4.64452	-0.76627	9.54007	7.12545	-6.74945	-10.3974
-5.0827	5.52886	-6.11838	7.21801	-0.19786	9.2659	7.82267	-4.96234	-9.73018
-5.0627	6.4009	-5.42064	1.79373	-0.13584	9.00148	8.46155	-3.25294	-9.06011
-5.0417	9.03022	-6.9008	3.21339	-0.12326	8.75134	8.94565	-1.77331	-8.46666
-5.0217	11.0216	-8.67311	6.2817	-0.12105	8.52376	9.19829	-0.62549	-8.01293
-5.0017	13.9729	-11.5379	29.9982	-0.12165	8.32848	9.17649	0.14693	-7.74025
-4.9817	8.03032	-6.59845	14.1834	-0.04671	8.17412	8.87953	0.55716	-7.66586
-4.9617	6.7163	-9.31855	14.6724	-0.05993	8.0657	8.35005	0.66484	-7.78358
-4.9417	3.94415	-11.1115	9.98848	-0.06678	8.00311	7.66751	0.55932	-8.06692
-4.9217	4.37243	-6.76933	1.65679	-0.02985	7.98076	6.93503	0.34015	-8.47384
-4.9007	5.53238	-3.58871	1.0263	-0.0178	7.98844	6.26197	0.09827	-8.95238
-4.8807	9.55924	-5.54439	0.96127	-0.06385	8.01341	5.74545	-0.09892	-9.44642
-4.8607	13.1094	-8.36282	1.43104	-0.06875	8.04301	5.45418	-0.21659	-9.90117
-4.8407	8.23365	-14.4375	1.22254	-0.09137	8.06735	5.4177	-0.25459	-10.2677
-4.8207	10.3661	-9.24834	1.8238	-0.05448	8.08146	5.62285	-0.24314	-10.5068
-4.8007	8.45443	-20.2039	3.1929	-0.06839	8.0864	6.01807	-0.23343	-10.5916
-4.7797	6.87798	-5.81801	7.62438	-0.04005	8.08911	6.52458	-0.28549	-10.5092
-4.7597	6.38446	-16.2779	13.922	-0.14605	8.10101	7.05205	-0.45552	-10.2614
-4.7397	5.88497	-9.86536	12.9934	-0.11627	8.13563	7.51572	-0.78496	-9.86461
-4.7197	9.62683	-8.30707	16.1984	-0.14103	8.2058	7.85159	-1.29298	-9.34837
-4.6997	8.21382	-8.02426	10.6569	-0.3053	8.32079	8.02668	-1.97307	-8.75308
-4.6797	6.71789	-6.3621	5.83123	-1.41913	8.48421	8.04263	-2.79393	-8.12684
-4.6587	8.08185	-6.61659	5.01265	-3.44282	8.69276	7.93208	-3.70393	-7.52134
-4.6387	13.9786	-5.48905	4.39321	-4.69008	8.93623	7.74885	-4.63804	-6.98737
-4.6187	5.69483	-7.53159	2.44545	-10.2853	9.19864	7.55412	-5.52599	-6.57005
-4.5987	6.1565	-6.0715	2.87561	-6.95314	9.46022	7.40166	-6.30029	-6.30447
-4.5787	11.0603	-4.55721	5.51257	-4.6819	9.69996	7.32514	-6.90331	-6.21209
-4.5587	13.3294	-4.63362	9.06509	-7.07966	9.89818	7.33024	-7.2925	-6.29845
-4.5377	11.1585	-7.69507	11.0136	-9.57774	10.0388	7.393	-7.44373	-6.55244
-4.5177	10.5734	-9.03734	11.0465	-8.8266	10.1107	7.46475	-7.35251	-6.94733
-4.4977	11.4418	-8.68143	12.3565	-8.45099	10.109	7.48237	-7.03351	-7.44356
-4.4777	7.73651	-4.00788	6.72011	-7.07359	10.0343	7.38181	-6.51847	-7.99287
-4.4577	10.6621	-2.81164	6.93896	-5.86098	9.89248	7.11177	-5.85296	-8.5435
-4.4377	9.9111	-8.69613	6.97836	-8.34735	9.69337	6.64502	-5.09224	-9.04569
-4.4177	8.57437	-15.4338	5.94436	-3.76072	9.44915	5.98475	-4.29654	-9.45704
-4.3967	6.23939	-15.6101	2.94831	-2.22362	9.1731	5.16502	-3.52599	-9.74691
-4.3767	9.44943	-11.0159	6.93812	-2.24457	8.87831	4.24514	-2.83573	-9.89949
-4.3567	9.12291	-6.64921	2.08337	-0.599	8.57677	3.29933	-2.27141	-9.91518
-4.3367	10.046	-10.2621	0.89307	-0.25442	8.27883	2.4039	-1.86563	-9.80999
-4.3167	9.70085	-7.92506	0.39554	-0.20897	7.99291	1.62446	-1.6357	-9.61323
-4.2967	9.84106	-9.02144	0.45924	-0.39921	7.72562	1.00581	-1.58309	-9.36361
-4.2757	9.01913	-9.34096	0.38068	-0.66595	7.48209	0.56621	-1.69451	-9.1043
-4.2557	4.16972	-12.0243	0.09547	-1.80509	7.26647	0.29717	-1.94466	-8.87754
-4.2357	3.57996	-9.56258	0.06672	-1.44955	7.08254	0.16819	-2.30022	-8.71938
-4.2157	3.26483	-3.51541	0.05802	-4.44238	6.93431	0.1353	-2.72433	-8.65543
-4.1957	6.18003	-4.60701	0.14253	-4.72894	6.82654	0.15142	-3.18104	-8.69787
-4.1757	10.4125	-12.1242	0.20782	-5.33636	6.76494	0.17603	-3.63891	-8.84442
-4.1547	9.68088	-14.1146	0.18581	-4.95309	6.75607	0.18238	-4.07324	-9.07922
-4.1347	7.60791	-6.31143	0.14695	-3.07729	6.80673	0.16068	-4.46667	-9.3756
-4.1147	5.27179	-7.20646	0.09496	-4.6504	6.92285	0.11698	-4.80835	-9.70031
-4.0947	3.4741	-7.33995	0.06859	-3.05291	7.10798	0.06829	-5.09192	-10.0186
-4.0747	7.21388	-12.5272	0.09371	-3.85727	7.36163	0.03538	-5.31302	-10.2996
-4.0547	9.86433	-11.6542	0.12613	-5.32981	7.67761	0.03515	-5.46717	-10.5204
-4.0337	7.06857	-13.4271	0.09864	-7.74458	8.04297	0.0745	-5.54849	-10.6692
-4.0137	10.0543	-11.2681	0.17719	-6.61643	8.43766	0.14725	-5.54986	-10.7467
-3.9937	8.48063	-11.446	0.15251	-6.4679	8.83551	0.23491	-5.46443	-10.7643
-3.9737	7.05749	-9.87362	0.11447	-7.48688	9.20632	0.31103	-5.28829	-10.7418
-3.9537	13.4899	-9.49598	0.22118	-4.0969	9.51919	0.34831	-5.02364	-10.7025
-3.9337	6.71552	-14.4576	0.11706	-5.93311	9.74669	0.32676	-4.68161	-10.6687
-3.9137	6.03001	-8.49013	0.10904	-5.25044	9.86912	0.24085	-4.28394	-10.6568
-3.8927	7.3627	-5.59291	0.16382	-1.92828	9.87835	0.10413	-3.86282	-10.674
-3.8727	21.8281	-3.60576	0.26041	-1.0906	9.78038	-0.0501	-3.45864	-10.7174
-3.8527	13.3463	-28.8287	0.34567	-5.4774	9.59596	-0.17229	-3.11575	-10.7744
-3.8327	4.56286	-6.55053	0.17649	-1.31588	9.35908	-0.20394	-2.87675	-10.8256
-3.8127	6.34302	-3.52074	0.22168	-1.18658	9.11314	-0.08726	-2.77625	-10.8496
-3.7927	10.7056	-6.28109	0.36469	-1.46842	8.90536	0.22459	-2.83514	-10.8274
-3.7717	9.35361	-25.7453	0.50801	-3.74947	8.78018	0.75861	-3.05643	-10.747
-3.7517	8.55196	-7.51495	0.53867	-1.99752	8.77255	1.51629	-3.42343	-10.6066
-3.7317	6.35818	-6.10809	0.24494	-1.85338	8.9024	2.47206	-3.90086	-10.4148
-3.7117	6.54052	-11.415	0.40333	-9.40161	9.17109	3.57625	-4.43857	-10.1897
-3.6917	8.7595	-13.8996	0.86442	-4.44166	9.56057	4.76198	-4.97771	-9.95473
-3.6717	6.71464	-8.05803	1.94436	-3.8161	10.0355	5.9545	-5.45823	-9.73392
-3.6507	9.78891	-13.3697	5.08141	-7.80621	10.5481	7.08133	-5.82667	-9.54636
-3.6307	10.5035	-3.47588	7.12021	-3.38705	11.0448	8.08137	-6.04321	-9.40196
-3.6107	16.9754	-5.06575	25.5754	-6.31942	11.4738	8.91123	-6.08677	-9.29903
-3.5907	20.293	-8.01292	24.5709	-6.86017	11.7922	9.54811	-5.95774	-9.22449
-3.5707	7.15893	-12.7117	5.74577	-11.3831	11.972	9.98873	-5.67781	-9.15678
-3.5507	16.1868	-6.74274	8.59352	-5.43336	12.0029	10.2451	-5.2871	-9.071
-3.5297	11.8128	-11.8095	5.87955	-6.55517	11.8931	10.338	-4.839	-8.9452
-3.5097	11.8164	-15.396	3.84211	-4.66908	11.6664	10.2906	-4.39354	-8.76664
-3.4897	8.88782	-8.85176	3.67471	-1.56207	11.3576	10.1218	-4.01004	-8.53636
-3.4697	6.74755	-3.98893	9.36578	-1.02885	11.0062	9.84298	-3.74002	-8.27132
-3.4497	7.6586	-7.03023	9.92896	-1.60541	10.6501	9.45726	-3.62115	-8.00312
-3.4297	12.8206	-8.21564	12.0092	-1.34767	10.3197	8.96113	-3.67292	-7.7736
-3.4097	10.9138	-8.11825	18.5497	-2.23305	10.0339	8.34897	-3.89449	-7.62798
-3.3887	9.1013	-7.44172	12.6758	-4.3096	9.79856	7.6184	-4.26473	-7.60676
-3.3687	7.83061	-5.6918	8.19896	-4.57519	9.6071	6.77544	-4.74475	-7.73801
-3.3487	19.2004	-5.914	4.13031	-7.22875	9.44321	5.83821	-5.28228	-8.03158
-3.3287	10.3534	-5.82337	2.24245	-9.05283	9.28505	4.83817	-5.81773	-8.47642
-3.3087	6.83605	-11.3546	0.92598	-8.31474	9.11002	3.81852	-6.29102	-9.0416
-3.2887	6.54447	-8.27775	0.29644	-5.55435	8.8992	2.82995	-6.64874	-9.68095
-3.2677	6.33993	-9.86528	0.13858	-6.17567	8.64076	1.92446	-6.85053	-10.3404
-3.2477	3.20168	-8.55303	0.08443	-4.74393	8.3319	1.14846	-6.87411	-10.9664
-3.2277	9.92731	-14.2543	0.1854	-7.38728	7.97903	0.53634	-6.71815	-11.5146
-3.2077	9.821	-20.1328	0.17917	-11.6467	7.59645	0.10585	-6.40267	-11.9556
-3.1877	8.77023	-11.5115	0.16218	-4.7998	7.20383	-0.14395	-5.96673	-12.2787
-3.1677	7.18338	-14.67	0.16044	-5.92303	6.82314	-0.23178	-5.46356	-12.4909
-3.1467	7.83162	-11.1251	0.24921	-3.79602	6.47552	-0.19036	-4.9539	-12.6135
-3.1267	7.74379	-10.6865	0.30416	-3.71636	6.17864	-0.06063	-4.49822	-12.6756
-3.1067	7.06146	-8.10074	0.31353	-4.43213	5.94485	0.11513	-4.14893	-12.7068
-3.0867	3.5858	-12.0653	0.15827	-3.4255	5.7804	0.3001	-3.94384	-12.7303
-3.0667	3.82284	-11.8395	0.18413	-3.07098	5.68555	0.4683	-3.90162	-12.7584
-3.0467	2.5239	-13.0894	0.10428	-2.86086	5.65552	0.6079	-4.02015	-12.7903
-3.0257	2.23731	-19.0539	0.08979	-4.33528	5.68198	0.72193	-4.27779	-12.8133
-3.0057	6.21085	-14.7515	0.3218	-3.19264	5.75476	0.82634	-4.63756	-12.8077
-2.9857	6.27147	-10.2664	0.74836	-3.29678	5.86354	0.94593	-5.05323	-12.7517
-2.9657	7.2477	-12.7004	1.11998	-4.99973	5.99931	1.10895	-5.47663	-12.6284
-2.9457	13.6503	-12.689	2.06941	-6.42622	6.15545	1.34128	-5.8646	-12.4306
-2.9257	6.57942	-9.32132	1.92046	-6.0216	6.32831	1.66109	-6.18473	-12.1637
-2.9057	0.7606	-15.2514	0.35848	-11.0402	6.51733	2.07494	-6.41884	-11.8461
-2.8847	5.97253	-8.97289	3.82421	-5.89677	6.72458	2.57575	-6.56384	-11.5058
-2.8647	9.29327	-13.1385	3.31434	-10.1746	6.95396	3.1428	-6.62988	-11.1753
-2.8447	9.64919	-11.4743	3.92285	-6.60304	7.20985	3.74376	-6.63651	-10.8862
-2.8247	6.05801	-13.6667	3.29718	-8.33584	7.49568	4.33823	-6.60752	-10.6626
-2.8047	1.79363	-5.7177	2.28956	-3.70099	7.81223	4.8823	-6.56577	-10.5174
-2.7847	4.7428	-10.5928	3.70879	-5.72048	8.15627	5.33348	-6.52884	-10.4507
-2.7637	11.0843	-10.2886	6.52407	-4.36036	8.51943	5.65531	-6.50648	-10.451
-2.7437	15.6637	-5.83753	13.581	-2.55324	8.88786	5.82124	-6.50008	-10.4993
-2.7237	5.11894	-7.3997	3.99479	-3.07862	9.24273	5.81738	-6.50432	-10.5743
-2.7037	9.22375	-10.803	5.00432	-7.59963	9.56172	5.64389	-6.5103	-10.6583
-2.6837	17.0214	-15.7518	11.6598	-14.0503	9.82136	5.31501	-6.50946	-10.7419
-2.6637	10.7548	-18.4937	3.81579	-8.59071	10.0002	4.8578	-6.49724	-10.8268
-2.6427	5.75314	-15.5148	2.09251	-11.9448	10.0818	4.30977	-6.47577	-10.9255
-2.6227	8.84849	-7.6077	2.89946	-4.90737	10.0585	3.71557	-6.45473	-11.0584
-2.6027	10.5127	-5.21389	3.28246	-2.7718	9.93288	3.1232	-6.45031	-11.2485
-2.5827	9.33586	-8.44851	1.29603	-2.68679	9.7191	2.57979	-6.48236	-11.5151
-2.5627	7.98606	-8.5992	1.12016	-4.88834	9.4423	2.12759	-6.57031	-11.8678
-2.5427	7.39292	-7.42485	1.11598	-4.11689	9.13616	1.80026	-6.72871	-12.3021
-2.5217	18.6301	-16.7918	1.99047	-7.36452	8.83912	1.61997	-6.96328	-12.7977
-2.5017	7.372	-17.7601	0.87191	-9.20708	8.58977	1.59555	-7.26825	-13.3195
-2.4817	6.10464	-15.7719	1.43154	-7.86813	8.42183	1.72194	-7.62561	-13.822
-2.4617	7.5784	-17.6329	1.93493	-12.5876	8.35974	1.981	-8.00646	-14.2556
-2.4417	5.87094	-10.7274	1.45652	-5.46971	8.41555	2.34367	-8.37426	-14.5742
-2.4217	7.4531	-11.117	2.16964	-5.90744	8.58748	2.77321	-8.68944	-14.7414
-2.4017	8.59073	-24.7027	3.44538	-13.1754	8.86057	3.2293	-8.91472	-14.7366
-2.3807	8.08301	-13.1683	5.07019	-10.7745	9.20915	3.67225	-9.02011	-14.557
-2.3607	6.99637	-9.30829	2.65056	-5.86382	9.60078	4.06699	-8.98704	-14.2173
-2.3407	11.4862	-12.5091	4.88385	-7.04665	10.0009	4.38634	-8.81088	-13.7467
-2.3207	12.3847	-20.8022	5.03634	-15.8888	10.3776	4.61298	-8.50159	-13.183
-2.3007	12.9755	-12.6226	6.31945	-8.1427	10.7053	4.74018	-8.08255	-12.5672
-2.2807	11.323	-10.1741	5.77565	-6.76339	10.967	4.7711	-7.58772	-11.9364
-2.2597	11.5337	-8.46373	4.95448	-5.61962	11.1555	4.71697	-7.05765	-11.32
-2.2397	15.6834	-9.99871	4.98733	-5.3464	11.2721	4.59463	-6.53503	-10.7359
-2.2197	10.0321	-12.6972	4.00219	-6.11806	11.3247	4.42378	-6.06003	-10.1911
-2.1997	10.4594	-5.54433	4.84979	-2.22824	11.3241	4.22449	-5.66638	-9.68312
-2.1797	6.79142	-9.29827	3.24613	-5.60162	11.2821	4.01542	-5.3782	-9.20325
-2.1597	7.36355	-12.7477	2.9787	-9.47325	11.2078	3.81281	-5.20802	-8.74106
-2.1387	10.3018	-6.03445	2.36115	-3.32908	11.1067	3.63032	-5.15612	-8.28813
-2.1187	18.423	-9.81132	3.30466	-5.03935	10.9802	3.47948	-5.21104	-7.84106
-2.0987	12.1586	-8.10487	4.00193	-4.82138	10.8262	3.37034	-5.35126	-7.40283
-2.0787	10.9093	-8.49934	4.8103	-5.1996	10.641	3.31209	-5.5478	-6.98261
-2.0587	8.47431	-3.79033	2.89041	-2.77483	10.4212	3.31303	-5.76749	-6.59396
-2.0387	10.913	-5.52541	3.36026	-7.34359	10.1658	3.37997	-5.97665	-6.25218
-2.0177	12.9491	-4.71955	2.68038	-6.02148	9.87776	3.51691	-6.14474	-5.97127
-1.9977	8.24849	-4.93499	2.9463	-7.1933	9.56471	3.72332	-6.24775	-5.76128
-1.9777	7.84605	-5.38761	3.71385	-7.14316	9.23915	3.99248	-6.27082	-5.62649
-1.9577	6.41088	-5.5502	3.17421	-7.2892	8.91766	4.31028	-6.20986	-5.56478
-1.9377	7.54313	-5.85852	3.93171	-7.86407	8.6198	4.65509	-6.07193	-5.56816
-1.9177	8.76619	-5.75575	6.58275	-6.3084	8.36666	4.99901	-5.87419	-5.62429
-1.8977	9.15515	-6.75312	6.2725	-5.64292	8.17958	5.31043	-5.64161	-5.71846
-1.8767	8.48303	-4.6324	5.05191	-3.72369	8.07892	5.55792	-5.40354	-5.83574
-1.8567	9.47013	-6.52258	5.7066	-4.38581	8.083	5.71459	-5.18973	-5.96267
-1.8367	7.95429	-5.36022	6.60528	-3.9356	8.20715	5.76251	-5.02612	-6.08835
-1.8167	7.19485	-6.54371	6.0404	-4.53768	8.46251	5.69614	-4.93113	-6.20473
-1.7967	8.57992	-7.95376	6.92719	-5.12807	8.85475	5.52412	-4.91294	-6.30623
-1.7767	7.76257	-6.6331	6.70229	-5.21996	9.38246	5.269	-4.96814	-6.38883
-1.7557	7.04633	-6.36922	4.75974	-5.76087	10.0354	4.96464	-5.08201	-6.44914
-1.7357	8.4052	-4.84762	3.75967	-4.46186	10.7931	4.65172	-5.2303	-6.48361
-1.7157	14.3908	-5.75032	4.75091	-5.26418	11.6239	4.37188	-5.38239	-6.48816
-1.6957	12.597	-5.85237	3.5278	-4.71307	12.4854	4.16149	-5.50523	-6.4584
-1.6757	15.8439	-6.95607	2.91417	-5.24963	13.3262	4.04609	-5.56768	-6.39041
-1.6557	14.8085	-6.58519	2.70568	-5.30485	14.0892	4.03647	-5.54439	-6.2818
-1.6347	10.7853	-7.63337	2.59531	-6.64596	14.7168	4.12702	-5.41897	-6.1328
-1.6147	15.9355	-6.87437	4.17437	-7.0198	15.1571	4.29681	-5.18592	-5.94721
-1.5947	23.5919	-7.64777	5.98883	-9.08546	15.3697	4.51299	-4.8511	-5.73269
-1.5747	13.9552	-5.6653	4.11811	-5.6429	15.3317	4.73619	-4.43096	-5.50048
-1.5547	17.0416	-3.73869	4.05509	-2.23082	15.041	4.9268	-3.95045	-5.26436
-1.5347	10.6279	-4.81172	4.19281	-1.54383	14.5182	5.05112	-3.44021	-5.03911
-1.5137	16.159	-4.03712	9.70609	-1.15299	13.8044	5.0864	-2.93329	-4.83862
-1.4937	12.1309	-3.2894	5.76524	-0.98109	12.9567	5.02389	-2.46177	-4.67407
-1.4737	14.4602	-3.03712	5.99115	-1.03102	12.0414	4.86949	-2.05386	-4.5525
-1.4537	13.0059	-3.6697	5.411	-1.24206	11.1254	4.64204	-1.73142	-4.47602
-1.4337	8.87139	-6.99642	3.55893	-3.85852	10.268	4.3697	-1.50836	-4.44192
-1.4137	10.1997	-4.77282	3.3376	-2.39154	9.51344	4.08509	-1.38983	-4.44347
-1.3937	5.97818	-1.95617	2.8009	-0.17137	8.88715	3.82019	-1.37218	-4.4715
-1.3727	6.51445	-3.92737	2.40016	-1.27123	8.3938	3.60192	-1.44378	-4.51628
-1.3527	3.60184	-7.17104	1.76741	-2.06571	8.01983	3.44902	-1.58637	-4.56928
-1.3327	6.55051	-11.4897	2.47616	-2.30286	7.73862	3.37073	-1.77702	-4.62464
-1.3127	10.0843	-4.23204	3.5385	-0.80294	7.51769	3.36723	-1.99036	-4.67971
-1.2927	9.34295	-0.68719	4.52989	-0.38257	7.32657	3.4316	-2.20109	-4.73483
-1.2727	8.8669	-0.35636	4.63005	-0.19978	7.14375	3.55259	-2.38633	-4.79208
-1.2517	7.84075	-1.28168	4.36859	-2.89008	6.96145	3.71761	-2.52793	-4.85352
-1.2317	6.36864	-5.2792	3.4897	-5.44558	6.78727	3.9153	-2.61414	-4.91906
-1.2117	7.60121	-8.47001	4.6493	-6.23501	6.64244	4.13695	-2.64082	-4.98472
-1.1917	6.47684	-7.1143	4.223	-1.95804	6.55706	4.37689	-2.61171	-5.04157
-1.1717	4.90572	-7.75011	3.65725	-1.64148	6.56315	4.63156	-2.53805	-5.07597
-1.1517	4.52238	-4.4763	3.59873	-1.64721	6.68706	4.89792	-2.43718	-5.07098
-1.1307	6.00751	-3.09775	6.07004	-1.73948	6.94258	5.17143	-2.33059	-5.0092
-1.1107	5.48158	-4.669	4.65687	-3.21647	7.32623	5.44442	-2.24141	-4.87632
-1.0907	6.57371	-8.09823	4.84826	-4.47122	7.81553	5.70516	-2.1917	-4.66488
-1.0707	8.65608	-3.81614	6.50575	-1.0743	8.37087	5.93806	-2.19982	-4.37748
-1.0507	8.73363	-4.02397	6.28119	-0.63957	8.94035	6.12505	-2.27811	-4.02854
-1.0307	9.20339	-3.79201	6.61414	-0.38511	9.46711	6.24786	-2.43123	-3.64412
-1.0097	10.2459	-0.014	7.42553	-0.02042	9.89758	6.29089	-2.6552	-3.25951
-0.9897	15.9977	-2.08897	8.87032	-3.15399	10.1893	6.24415	-2.93735	-2.91474
-0.9697	14.4496	-3.01788	7.303	-5.0223	10.3169	6.10551	-3.25708	-2.64861
-0.9497	10.336	-2.60585	6.31436	-4.49863	10.2758	5.88211	-3.58748	-2.49231
-0.9297	7.28573	-2.73069	3.87252	-4.39172	10.0817	5.59033	-3.89764	-2.46377
-0.9097	10.9535	-2.64923	4.95597	-5.07221	9.76816	5.25455	-4.15553	-2.56398
-0.8897	8.35246	-3.34389	4.03201	-5.58369	9.38057	4.90463	-4.33129	-2.77624
-0.8687	6.44131	-2.47728	2.29782	-4.60024	8.96956	4.57271	-4.40063	-3.06879
-0.8487	6.63795	-4.44757	4.10878	-4.27876	8.58359	4.28959	-4.34818	-3.40067
-0.8287	7.32615	-2.48495	4.75933	-3.77799	8.26262	4.08136	-4.17031	-3.72994
-0.8087	13.9554	-2.54263	8.76654	-3.74611	8.03354	3.9667	-3.87718	-4.02298
-0.7887	3.28918	-3.44508	0.45243	-4.65356	7.9079	3.95512	-3.49353	-4.26285
-0.7687	7.482	-3.3465	2.07397	-4.19746	7.88191	4.04626	-3.05796	-4.45525
-0.7477	13.0661	-6.39587	5.31123	-2.8342	7.93853	4.2304	-2.6204	-4.63025
-0.7277	4.95836	-5.38899	3.16731	-1.07296	8.05095	4.4898	-2.2379	-4.83923
-0.7077	5.52832	-4.49345	3.7273	-0.36758	8.18677	4.80076	-1.96875	-5.14695
-0.6877	10.9692	-6.77392	7.11225	-0.4821	8.31213	5.1361	-1.8657	-5.61967
-0.6677	10.1887	-8.87377	7.28777	-0.43276	8.3954	5.4676	-1.96881	-6.31127
-0.6477	1.83274	-10.0897	0.65173	-1.80065	8.40991	5.76842	-2.29916	-7.24971
-0.6267	10.5929	-3.82245	5.52186	-2.38909	8.33592	6.01502	-2.8542	-8.42634
-0.6067	14.5608	-5.91341	12.126	-5.99531	8.16172	6.18876	-3.60574	-9.79046
-0.5867	1.7265	-6.22977	1.16059	-5.14963	7.88427	6.27689	-4.50128	-11.2504
-0.5667	10.3438	-7.21653	12.6133	-4.04682	7.50944	6.2731	-5.46864	-12.6819
-0.5467	14.2259	-16.7148	9.71097	-3.84668	7.05203	6.17753	-6.4238	-13.9423
-0.5267	5.43777	-12.4696	3.37017	-2.75298	6.53549	5.99644	-7.28088	-14.8899
-0.5057	2.26841	-23.4103	2.93359	-6.46972	5.99124	5.74142	-7.96296	-15.4038
-0.4857	3.32524	-17.1051	4.9328	-13.2449	5.45726	5.42829	-8.4123	-15.4026
-0.4657	3.85564	-23.4164	5.1181	-13.5675	4.97574	5.07588	-8.5982	-14.8581
-0.4457	2.55733	-39.9386	3.5523	-12.7086	4.58985	4.70453	-8.52127	-13.8016
-0.4257	3.45744	-3.37467	3.92127	-9.47056	4.33956	4.33471	-8.2133	-12.3216
-0.4057	7.82548	-5.59937	8.96629	-16.2323	4.25703	3.98562	-7.73246	-10.5536
-0.3857	4.57587	-2.27979	3.46225	-3.48849	4.36202	3.67411	-7.15458	-8.6621
-0.3647	4.44987	-1.28308	1.97968	-2.40222	4.65824	3.4138	-6.56167	-6.81895
-0.3447	6.01269	-0.96811	2.82623	-1.90063	5.13113	3.2146	-6.02951	-5.1807
-0.3247	5.14143	-1.1674	2.33836	-3.03552	5.74777	3.08256	-5.61621	-3.86845
-0.3047	3.45307	-3.14916	1.60942	-4.02026	6.45913	3.02	-5.35369	-2.95354
-0.2847	2.68944	-2.1157	1.18856	-3.50101	7.20465	3.02588	-5.24337	-2.4509
-0.2647	4.67006	-1.6285	3.71048	-3.3091	7.91858	3.09633	-5.25697	-2.32102
-0.2437	6.04187	-2.08142	3.29572	-4.61072	8.53729	3.22519	-5.3421	-2.4798
-0.2237	15.5991	-4.12865	3.7413	-8.19176	9.00656	3.40459	-5.43199	-2.81445
-0.2037	17.2179	-4.74964	4.78366	-10.8895	9.28777	3.62553	-5.45752	-3.20253
-0.1837	14.5847	-4.87968	3.97515	-12.3397	9.36211	3.87835	-5.35979	-3.53111
-0.1637	12.5756	-4.51855	4.16534	-3.55511	9.23217	4.15333	-5.10105	-3.71282
-0.1437	5.13326	-5.7898	3.33181	-2.51639	8.92077	4.44129	-4.67227	-3.69659
-0.1227	4.88165	-4.02474	4.40339	-3.23644	8.46732	4.73423	-4.09605	-3.47173
-0.1027	6.588	-2.91171	6.35237	-2.81025	7.92227	5.02598	-3.4245	-3.06514
-0.0827	5.85669	-2.03388	5.20639	-2.44703	7.34063	5.31279	-2.73243	-2.5329
-0.0627	5.69038	-1.29654	4.97796	-2.05847	6.77552	5.59371	-2.10687	-1.94791
-0.0427	5.736	0	4.8735	0	6.27268	5.87062	-1.63472	-1.38621
-0.0227	5.33951	0	5.07364	0	5.86663	6.14779	-1.3902	-0.91421
-0.0017	6.63944	-0.0487	6.35765	-0.14034	5.57875	6.43095	-1.42425	-0.5791
0.0183	6.10716	-0.09807	7.58138	-0.31275	5.41732	6.72585	-1.75708	-0.40345
0.0383	6.39843	-0.14588	9.90706	-0.51149	5.37914	7.03651	-2.3751	-0.38465
0.0583	6.03013	-0.19215	9.3516	-0.73658	5.45205	7.36336	-3.23235	-0.49858
0.0783	5.70257	-0.75168	7.26476	-4.85217	5.61791	7.70167	-4.25608	-0.70637
0.0983	5.13954	-1.72148	5.1838	-9.95383	5.85525	8.04047	-5.35551	-0.96261
0.1183	4.75314	-1.2022	4.76974	-6.80825	6.14121	8.36237	-6.43257	-1.22342
0.1393	5.00797	-1.37428	8.56645	-7.53265	6.45276	8.64442	-7.39284	-1.45289
0.1593	5.59984	-1.4268	10.8931	-7.55066	6.76709	8.85998	-8.15562	-1.62706
0.1793	5.58415	-1.43968	10.3631	-7.14309	7.06157	8.98148	-8.66167	-1.735
0.1993	5.0997	-1.78241	9.67269	-8.52532	7.31375	8.9837	-8.87815	-1.77744
0.2193	12.2034	-1.87303	9.65666	-8.77205	7.50158	8.84718	-8.80021	-1.76355
0.2393	10.1081	-2.97456	9.86614	-17.2073	7.60436	8.56112	-8.44954	-1.70699
0.2603	11.4443	-2.52522	10.2431	-11.68	7.60428	8.12545	-7.87032	-1.62213
0.2803	6.66446	-2.21755	8.10488	-9.2119	7.48849	7.55159	-7.12321	-1.52128
0.3003	6.41171	-0.77011	7.14355	-2.70471	7.25138	6.86183	-6.27837	-1.41338
0.3203	6.73699	-0.79905	5.97356	-2.62881	6.89647	6.0873	-5.40819	-1.30403
0.3403	6.40667	-0.79574	4.41104	-2.57201	6.4375	5.26489	-4.58059	-1.1967
0.3603	6.08438	-0.78212	3.10637	-2.46985	5.89827	4.43346	-3.85328	-1.09432
0.3813	4.19046	-0.76051	2.74882	-2.34489	5.31112	3.62998	-3.26955	-1.00079
0.4013	4.17293	-0.76235	2.28719	-2.33277	4.71402	2.88607	-2.8557	-0.9217
0.4213	4.12259	-0.79525	2.51125	-2.43209	4.14662	2.22543	-2.62014	-0.8641
0.4413	3.75176	-0.82849	2.20215	-2.53166	3.6458	1.66239	-2.55415	-0.83529
0.4613	3.30062	-0.86204	1.22483	-2.63025	3.24148	1.20188	-2.63398	-0.84091
0.4813	2.8505	-0.89581	0.24532	-2.72912	2.95315	0.84036	-2.82421	-0.88302
0.5023	2.62494	-0.93148	0.0026	-2.83169	2.78793	0.56781	-3.08181	-0.95859
0.5223	2.60951	-1.04134	0.0022	-3.22582	2.7403	0.37016	-3.36074	-1.05896
0.5423	3.32062	-1.18282	0.0017	-3.6738	2.79364	0.23169	-3.61647	-1.17069
0.5623	2.33546	-1.37283	0.00092788	-4.35815	2.9233	0.1373	-3.81018	-1.27749
0.5823	0.8553	-1.56722	0.0002443	-4.96348	3.10078	0.07399	-3.91218	-1.36312
0.6023	0.11437	-1.56904	3e-05	-4.9258	3.29817	0.03179	-3.90416	-1.41449
0.6223	3.21137	-1.39642	0.00075832	-4.15825	3.49229	0.00385	-3.78024	-1.42429
0.6433	5.64113	-1.2724	0.00126	-3.33818	3.66776	-0.01402	-3.54662	-1.39255
0.6633	6.88652	-1.21333	0.00239	-2.88822	3.81862	-0.02406	-3.21995	-1.32656
0.6833	6.46261	-1.15622	0.00253	-2.44745	3.94809	-0.02752	-2.82468	-1.23924
0.7033	4.17551	-1.36179	0.00124	-2.99901	4.06677	-0.0254	-2.38966	-1.14605
0.7233	3.74931	-1.79163	0.000951	-4.37537	4.18949	-0.01894	-1.94467	-1.06124
0.7433	3.31863	-1.12166	0.0006842	-0.56541	4.33138	-0.00982	-1.51702	-0.9942
0.7643	3.00298	-0.87417	0.00049918	-0.00173	4.50391	-2.04423e-05	-1.12885	-0.94683
0.7843	2.87482	-0.77532	0.00038556	-0.00161	4.71164	0.00849	-0.79543	-0.91266
0.8043	3.17324	-0.67563	0.00031524	-0.00149	4.95004	0.01414	-0.52447	-0.87813
0.8243	5.40972	-0.57527	0.00082678	-0.00136	5.2051	0.01607	-0.31654	-0.82595
0.8443	6.83322	-0.47401	0.0008763	-0.00122	5.45451	0.01429	-0.16641	-0.73996
0.8643	7.12801	-0.4182	0.00089908	-0.00123	5.67042	0.00963	-0.06497	-0.6107
0.8853	6.76775	-0.60216	0.00088704	-0.00201	5.82333	0.00347	-0.00134	-0.44031
0.9053	5.92589	-0.81899	0.0008768	-0.00296	5.88639	-0.00258	0.03512	-0.24589
0.9253	6.07918	0	0.0009338	0	5.83952	-0.00713	0.05335	-0.0601
0.9453	6.68658	0	0.00099056	0	5.67259	-0.00924	0.05969	0.07116
0.9653	6.19708	0	0.00093598	0	5.38729	-0.00868	0.05783	0.09412
0.9853	5.93945	0	0.0007702	0	4.99714	-0.00588	0.04931	-0.0453
1.0063	5.45006	0	0.00057784	0	4.52597	-0.00179	0.0345	-0.3928
1.0263	3.1038	0	0.00029394	0	4.00484	0.00243	0.01374	-0.97747
1.0463	2.48622	0	0.0002175	0	3.4681	0.00568	-0.01173	-1.8054
1.0663	2.14129	-2.01549	0.00017938	-0.0033	2.94918	0.00721	-0.03916	-2.85631
1.0863	1.7962	-2.6217	0.0001427	-0.00619	2.47685	0.00679	-0.06428	-4.08403
1.1063	1.72537	-3.02446	6.568e-05	-0.00822	2.07242	0.00472	-0.08186	-5.42082
1.1263	1.63945	-3.61138	4.208e-05	-0.01189	1.74846	0.00176	-0.08679	-6.78479
1.1473	1.50312	-5.19619	3.744e-05	-0.01917	1.50909	-0.00111	-0.07545	-8.08952
1.1673	1.36685	-6.31312	3.274e-05	-0.02454	1.35169	-0.00289	-0.04702	-9.25411
1.1873	1.23055	-29.5164	2.802e-05	-0.0743	1.26958	-0.00283	-0.00457	-10.2121
1.2073	1.09399	-11.731	2.332e-05	-0.00719	1.25523	-0.000503061	0.04441	-10.9182
1.2273	1.43196	-11.49	1.248e-05	-0.04689	1.30309	0.00408	0.08822	-11.3511
1.2473	0.96061	-18.1151	7.6e-06	-0.07923	1.41158	0.01055	0.1118	-11.5133
1.2683	1.34719	0	0.01579	0	1.58381	0.0183	0.0983	-11.4272
1.2883	0.78824	-18.3452	0.01332	-0.13825	1.82673	0.02668	0.03095	-11.1293
1.3083	2.65217	-7.34095	0.04988	-0.04009	2.1489	0.03507	-0.10487	-10.6625
1.3283	2.23052	-8.66896	0.0388	-0.05425	2.5574	0.04305	-0.31985	-10.0699
1.3483	2.36445	-9.92983	0.03908	-0.06674	3.05428	0.05042	-0.61944	-9.38899
1.3683	2.70479	0	0.04292	0	3.63348	0.05711	-1.00323	-8.64862
1.3893	3.09472	-9.49813	0.04721	-0.12823	4.27883	0.06316	-1.46507	-7.86849
1.4093	4.93589	-13.3885	0.06975	-0.1969	4.96359	0.06858	-1.99389	-7.06065
1.4293	8.56936	-10.0709	0.13163	-0.05908	5.65182	0.07328	-2.57498	-6.23273
1.4493	5.20924	-13.3605	0.07672	-5.23381	6.30149	0.07703	-3.19157	-5.39155
1.4693	7.21629	-0.25701	0.10292	-6.26515	6.8689	0.07952	-3.82626	-4.54643
1.4893	6.44326	-0.35265	0.08167	-7.87736	7.31373	0.08035	-4.46229	-3.71134
1.5103	8.39707	-0.26616	0.08973	-5.7739	7.60401	0.07924	-5.08417	-2.90544
1.5303	11.218	-0.23626	0.09004	-4.97294	7.72013	0.07604	-5.67801	-2.15214
1.5503	8.00084	-0.22689	0.06732	-4.62373	7.65737	0.07088	-6.23122	-1.47688
1.5703	6.27121	-0.24734	0.04694	-4.98065	7.4265	0.06413	-6.73213	-0.90457
1.5903	9.62323	-0.2692	0.06107	-5.3589	7.05245	0.05638	-7.16945	-0.457
1.6103	6.33083	-0.34267	0.0409	-7.67082	6.57131	0.04835	-7.53209	-0.15109
1.6313	6.6863	-0.46022	0.03883	-9.9994	6.02605	0.04076	-7.80922	0.00194
1.6513	5.75059	-0.44332	0.03287	-9.03798	5.46188	0.03421	-7.99093	-0.00358
1.6713	4.58379	-0.43706	0.02775	-8.63291	4.92166	0.02909	-8.06928	-0.16843
1.6913	3.80965	-0.49087	0.02401	-9.29346	4.44211	0.02555	-8.03951	-0.48924
1.7113	2.49843	-0.5983	0.0161	-10.4625	4.05125	0.02353	-7.90142	-0.95866
1.7313	1.86733	-0.62296	0.01246	-7.7201	3.76708	0.02277	-7.66023	-1.56473
1.7513	1.79038	-0.72352	0.01181	-6.96961	3.59758	0.02301	-7.32705	-2.28928
1.7723	1.7037	-0.85988	0.01096	-6.11161	3.54165	0.02398	-6.91846	-3.10592
1.7923	3.22412	-1.08868	0.02324	-5.39603	3.59068	0.02556	-6.45533	-3.97814
1.8123	8.95802	-4.26394	0.06447	-5.20752	3.7303	0.02773	-5.96098	-4.85853
1.8323	5.25618	-9.36552	0.03723	-5.6009	3.94209	0.03058	-5.45879	-5.68999
1.8523	4.65082	-11.8604	0.03332	-5.97477	4.20497	0.03423	-4.96977	-6.4093
1.8723	4.05329	-6.19628	0.02904	-5.72857	4.4964	0.03872	-4.51045	-6.95337
1.8933	3.01792	-6.95605	0.02153	-2.35037	4.79331	0.04397	-4.09129	-7.26733
1.9133	2.64266	-5.80468	0.01889	-4.12412	5.07308	0.0497	-3.71612	-7.31349
1.9333	2.65531	-7.45729	0.01907	-2.59471	5.31471	0.05545	-3.38244	-7.07953
1.9533	6.47827	-12.7282	0.08662	-3.52635	5.50024	0.06061	-3.08273	-6.58423
1.9733	6.21943	-10.171	0.07997	-2.32357	5.61639	0.0646	-2.8064	-5.87926
1.9933	7.45953	-3.05571	0.09872	-2.24208	5.65622	0.06689	-2.54209	-5.04616
2.0143	9.42071	-1.45016	0.12879	-2.212	5.62055	0.06719	-2.27995	-4.18838
2.0343	7.35028	-1.6771	0.09147	-2.11037	5.51874	0.0655	-2.0134	-3.41919
2.0543	5.04883	-1.60019	0.04594	-2.44998	5.36848	0.06212	-1.74029	-2.84721
2.0743	4.68687	-1.74265	0.04191	-2.28314	5.19444	0.05758	-1.46311	-2.56169
2.0943	4.47058	-1.82814	0.03857	-1.30002	5.02579	0.05262	-1.18835	-2.62
2.1143	3.26125	-1.90644	0.03084	-0.32107	4.89265	0.04795	-0.92518	-3.0395
2.1353	2.01434	-2.0473	0.02333	-0.0007607	4.82209	0.04421	-0.68374	-3.79522
2.1553	2.59441	-1.62068	0.03105	-0.00067712	4.8341	0.0418	-0.47332	-4.82377
2.1753	3.45464	-1.65548	0.03667	-0.00068892	4.93831	0.04087	-0.30078	-6.0329
2.1953	11.6855	-1.69455	0.05709	-0.00070378	5.13185	0.04127	-0.16952	-7.31507
2.2153	4.20021	-23.8838	0.03979	-0.14217	5.39893	0.04264	-0.07905	-8.56258
2.2353	4.49777	-8.04327	0.04116	-0.00459	5.71221	0.04449	-0.02528	-9.68176
2.2553	5.34279	-5.70982	0.0464	-0.02208	6.03581	0.0463	-0.00134	-10.6038
2.2763	6.64768	-8.46651	0.05489	-0.06408	6.32964	0.0476	0.00118	-11.2906
2.2963	7.72079	-37.2124	0.06043	-0.0336	6.55433	0.04808	-0.00903	-11.735
2.3163	7.21925	-5.19393	0.05367	-0.02876	6.67613	0.04759	-0.02425	-11.9556
2.3363	6.94958	-6.60032	0.04893	-0.04228	6.67097	0.0461	-0.03858	-11.9878
2.3563	7.07708	-7.73587	0.04584	-0.04711	6.52719	0.04371	-0.04835	-11.8738
2.3763	6.73008	-17.045	0.04104	-0.05041	6.24663	0.04058	-0.05217	-11.652
2.3973	6.66543	-9.774	0.03817	-0.05729	5.84378	0.03688	-0.05047	-11.3508
2.4173	5.58856	-4.0602	0.0313	-0.0292	5.34353	0.03274	-0.04492	-10.9845
2.4373	5.16481	-9.16203	0.02835	-0.02567	4.77763	0.02832	-0.03767	-10.5557
2.4573	6.09655	-14.4494	0.03656	-0.02294	4.18069	0.02372	-0.03074	-10.0599
2.4773	2.46848	-12.6354	0.01263	-0.02462	3.5861	0.01909	-0.02552	-9.49301
2.4973	1.40911	-6.33879	0.00396	-0.01667	3.02269	0.01461	-0.02261	-8.85948
2.5183	1.37525	-10.7671	0.00349	-0.03884	2.51229	0.01047	-0.02185	-8.17766
2.5383	1.34312	-16.148	0.00304	-0.06721	2.06857	0.00689	-0.02253	-7.4823
2.5583	1.31289	-6.57739	0.00263	-0.02159	1.69709	0.00407	-0.02375	-6.82232
2.5783	1.87942	-4.0073	0.00266	-0.01426	1.39634	0.00214	-0.02471	-6.25435
2.5983	1.63898	-2.25962	0.00217	-0.01002	1.15952	0.00111	-0.02499	-5.83309
2.6183	1.16396	-2.06457	0.00158	-0.00904	0.97665	0.000861026	-0.02459	-5.60044
2.6393	0.68247	-2.17613	0.00104	-0.00864	0.83661	0.00117	-0.02394	-5.57571
2.6593	0.47345	-2.28804	0.00079836	-0.00812	0.72881	0.00171	-0.02369	-5.74917
2.6793	0.45413	-2.40012	0.00072566	-0.00748	0.64439	0.00217	-0.02446	-6.08052
2.6993	0.43517	-3.24073	0.00065474	-0.02037	0.57673	0.0023	-0.02667	-6.50306
2.7193	0.42363	-8.40358	0.00051188	-0.03435	0.52148	0.00196	-0.03034	-6.93312
2.7393	0.41641	-19.3891	0.00047882	-0.05294	0.47618	0.00119	-0.0351	-7.28335
2.7593	0.40937	-14.2461	0.00044662	-0.06595	0.43961	0.000160246	-0.04019	-7.47751
2.7803	0.40242	-7.78993	0.00041508	-0.0765	0.41116	-0.000842856	-0.04471	-7.46425
2.8003	0.39561	-7.52835	0.00038402	-0.06932	0.39029	-0.00152	-0.04782	-7.22719
2.8203	0.38891	-4.77888	0.0003536	-0.04247	0.37613	-0.00165	-0.04896	-6.78958
2.8403	0.38232	-3.83407	0.00032386	-0.02776	0.36742	-0.00114	-0.04802	-6.21231
2.8603	0.37586	-3.91967	0.00029458	-0.0316	0.36258	-9.33067e-05	-0.04539	-5.58575
2.8803	0.36952	-4.0689	0.00026604	-0.03462	0.35991	0.00123	-0.04189	-5.01647
2.9013	0.3633	-2.93573	0.00023804	-0.02559	0.35786	0.00248	-0.03866	-4.61114
2.9213	0.35717	-2.63626	0.00021068	-0.02471	0.35527	0.00329	-0.03686	-4.46021
2.9413	0.3512	-3.43471	0.0001839	-0.03334	0.3515	0.00342	-0.03745	-4.62404
2.9613	0.34534	-4.38274	0.00015774	-0.04298	0.34646	0.00285	-0.04097	-5.12368
2.9813	0.32963	-5.35406	0.00286	-0.05286	0.3405	0.00177	-0.04742	-5.93766
3.0013	0.32592	-6.66697	0.00284	-0.06515	0.33423	0.00065155	-0.05621	-7.00514
3.0223	0.32232	-11.3146	0.00281	-0.06854	0.32831	6.66477e-05	-0.0663	-8.2348
3.0423	0.31881	-6.99701	0.00275	-0.05421	0.32329	0.000612244	-0.07636	-9.5178
3.0623	0.31542	-6.23617	0.00267	-0.04892	0.3194	0.00274	-0.08502	-10.7427
3.0823	0.31211	-11.5175	0.00257	-0.08697	0.31651	0.00663	-0.09113	-11.8101
3.1023	0.31057	-19.2026	0.00632	-0.15561	0.3142	0.01212	-0.09395	-12.6444
3.1223	0.30993	-16.5938	0.01239	-0.1273	0.31179	0.01874	-0.09326	-13.2022
3.1433	0.30926	-20.0835	0.01868	-0.12762	0.30852	0.02579	-0.08942	-13.4743
3.1633	0.30859	-11.2738	0.02521	-0.07429	0.30372	0.03249	-0.08323	-13.4844
3.1833	0.30789	-8.57821	0.03197	-0.04689	0.29689	0.03826	-0.07578	-13.2819
3.2033	0.30719	-8.5136	0.03897	-0.04094	0.28782	0.04282	-0.06824	-12.9324
3.2233	0.30645	-20.982	0.0462	-0.10291	0.27659	0.04634	-0.06166	-12.5071
3.2433	0.3057	-11.8793	0.05366	-0.05501	0.26355	0.04949	-0.05681	-12.0716
3.2633	0.24345	-10.7493	0.06136	-0.04755	0.24918	0.05329	-0.05408	-11.6778
3.2843	0.2249	-8.94851	0.06929	-0.04021	0.23399	0.05895	-0.05353	-11.358
3.3043	0.20632	-12.1525	0.07745	-0.06925	0.21841	0.0676	-0.05496	-11.1223
3.3243	0.18958	-10.8787	0.08599	-0.04944	0.20271	0.07999	-0.05807	-10.9606
3.3443	0.17534	-9.90772	0.09497	-0.0426	0.18697	0.09626	-0.06267	-10.8464
3.3643	0.161	-8.22102	0.10421	-0.02574	0.17115	0.11585	-0.06875	-10.7441
3.3843	0.14655	-8.41949	0.1137	-0.02315	0.15514	0.1375	-0.07663	-10.6157
3.4053	0.13183	-8.65041	0.11893	-0.02028	0.13898	0.15936	-0.0869	-10.429
3.4253	0.11718	-9.52149	0.11748	-0.01718	0.12296	0.17934	-0.1003	-10.163
3.4453	0.10307	-19.6235	0.11501	-0.25668	0.10775	0.19542	-0.1175	-9.81201
3.4653	0.09893	-16.4608	0.16501	-0.27782	0.09447	0.206	-0.13887	-9.38668
3.4853	0.10397	-10.7161	0.26239	-0.17062	0.08462	0.2102	-0.16424	-8.91231
3.5053	0.10934	-4.33675	0.35672	-0.15972	0.07992	0.20805	-0.1927	-8.4246
3.5263	0.11507	-2.11171	0.44803	-0.17408	0.0821	0.2005	-0.22258	-7.96355
3.5463	0.12114	-4.70602	0.53634	-0.19332	0.09255	0.18931	-0.25154	-7.56658
3.5663	0	-4.35926	0	-0.21197	0.11202	0.17676	-0.27681	-7.2619
3.5863	0	-4.97045	0	-0.3314	0.14038	0.16538	-0.29563	-7.06322
3.6063	0	-5.31217	0	-0.26001	0.17645	0.15753	-0.30568	-6.96682
3.6263	0	-5.64472	0	-0.19643	0.21803	0.15513	-0.30558	-6.95152
3.6473	0.38535	-22.4766	0.07458	-0.59107	0.26203	0.15941	-0.29526	-6.98174
3.6673	0.3694	-6.27767	0.09227	-0.40412	0.3049	0.17078	-0.27619	-7.01325
3.6873	0.53808	-4.55642	0.24856	-0.40115	0.34296	0.18883	-0.25137	-7.00086
3.7073	0.50812	-4.20192	0.26549	-0.25477	0.37299	0.21247	-0.2251	-6.90679
3.7273	0.47634	-5.89815	0.28367	-0.1973	0.3926	0.24003	-0.20244	-6.70835
3.7473	0.44281	-5.72239	0.3032	-0.14079	0.4006	0.26956	-0.1886	-6.40354
3.7673	0.40739	-5.53621	0.32405	-0.0905	0.39713	0.29899	-0.18811	-6.01345
3.7883	0.42354	-7.21569	0.35755	-0.0473	0.38362	0.32639	-0.20409	-5.58081
3.8083	0.40094	-7.43359	0.39151	-0.00996	0.36248	0.35012	-0.23765	-5.16466
3.8283	0.25311	-4.70676	0.35832	-0.00163	0.33672	0.36896	-0.28754	-4.83181
3.8483	0.2503	-4.35482	0.37331	-0.00153	0.30943	0.38219	-0.35005	-4.64626
3.8683	0.2475	-3.95208	0.38856	-0.50262	0.28333	0.38963	-0.41936	-4.65824
3.8883	0.24472	-3.51104	0.40394	-1.14322	0.26037	0.39163	-0.48816	-4.89473
3.9093	0.24198	-1.61011	0.41954	-0.5708	0.24154	0.38903	-0.54854	-5.35308
3.9293	0.22822	-1.62704	0.40628	-0.49563	0.22683	0.38304	-0.59303	-5.9989
3.9493	0.20566	-4.63629	0.35738	-0.49095	0.21549	0.3751	-0.61561	-6.76889
3.9693	0.19907	-11.9905	0.34936	-0.72905	0.2063	0.36671	-0.61264	-7.57821
3.9893	0.19562	-12.5877	0.35084	-0.89862	0.19805	0.35924	-0.58345	-8.33147
4.0093	0.19223	-9.798	0.35208	-1.79338	0.18993	0.35374	-0.53054	-8.93563
4.0303	0.1889	-11.7709	0.35307	-0.00386	0.18181	0.3508	-0.45945	-9.31288
4.0503	0.18563	0	0.3539	0	0.17438	0.35048	-0.37809	-9.41137
4.0703	0.18244	-3.36357	0.35447	-0.01277	0.1691	0.35233	-0.29583	-9.21221
4.0903	0.17931	-39.4504	0.35479	-0.03681	0.16794	0.35549	-0.22232	-8.73158
4.1103	0.17625	-2.81281	0.3549	-0.00955	0.17301	0.35888	-0.16624	-8.01769
4.1303	0.17324	-3.8303	0.35477	-0.00955	0.18607	0.36147	-0.1342	-7.1432
4.1513	0.17033	-2.62211	0.35447	-0.13567	0.20813	0.36249	-0.12992	-6.19434
4.1713	0.16746	-2.44623	0.35388	-0.1585	0.23915	0.36166	-0.15368	-5.25858
4.1913	0.16464	-2.27088	0.35308	-0.18104	0.27787	0.35928	-0.2024	-4.41287
4.2113	0.18231	-2.09587	0.35366	-0.20326	0.3219	0.35623	-0.27008	-3.71419
4.2313	0.21808	-1.92137	0.35521	-0.22518	0.36795	0.35384	-0.34863	-3.1939
4.2513	0.255	-3.18408	0.35627	-0.32044	0.41226	0.35365	-0.42899	-2.85646
4.2713	0.2923	-3.74957	0.36076	-0.48403	0.45111	0.35712	-0.50238	-2.68245
4.2923	1.72702	-3.46508	0.40779	-0.67149	0.4813	0.36539	-0.56146	-2.63511
4.3123	0.43396	-3.14481	0.37455	-0.88286	0.50058	0.37898	-0.60118	-2.66895
4.3323	0.42538	-2.29422	0.37961	-1.03264	0.50793	0.39776	-0.61938	-2.73885
4.3523	0.41674	-2.97264	0.38455	-0.67963	0.50371	0.42091	-0.61689	-2.80811
4.3723	0.40191	-2.83212	0.3865	-0.59577	0.48949	0.44704	-0.59718	-2.85396
4.3923	0.39779	-2.67375	0.41383	-0.524	0.46789	0.47443	-0.5657	-2.87001
4.4133	0.39328	-2.76299	0.44338	-0.48092	0.44212	0.50125	-0.52898	-2.86531
4.4333	0.38839	-3.02223	0.47516	-0.45204	0.41561	0.52583	-0.49365	-2.86057
4.4533	0.38311	-3.25787	0.5091	-0.42604	0.39153	0.5468	-0.46555	-2.88247
4.4733	0.39972	-3.08058	0.74668	-0.33812	0.37244	0.56321	-0.44909	-2.95726
4.4933	0.38304	-3.43068	0.71008	-0.36694	0.35997	0.57455	-0.44685	-3.10484
4.5133	0.36632	-2.31134	0.67323	-0.21999	0.35474	0.58066	-0.45958	-3.33441
4.5343	0.34965	-2.01233	0.6361	-0.19196	0.35629	0.5817	-0.48644	-3.64232
4.5543	0.33295	-2.51298	0.59868	-0.50498	0.36329	0.57806	-0.52542	-4.01233
4.5743	0.3312	-2.89636	0.56095	-0.87578	0.37372	0.57033	-0.57384	-4.41804
4.5943	0.35125	-6.01328	0.5259	-1.07003	0.3852	0.55929	-0.62878	-4.82687
4.6143	0.37094	-5.49112	0.49264	-0.59823	0.3953	0.54592	-0.68738	-5.20479
4.6343	0.38966	-5.86772	0.46077	-0.61752	0.40189	0.53142	-0.74696	-5.521
4.6553	0.40742	-9.28611	0.43031	-0.65239	0.40337	0.51711	-0.80492	-5.75168
4.6753	0.51049	-7.33558	0.43902	-0.70316	0.39883	0.50436	-0.85861	-5.88251
4.6953	0.44301	-8.97015	0.47732	-0.94996	0.38819	0.49435	-0.90516	-5.90965
4.7153	0.43573	-4.74401	0.57985	-0.85752	0.37214	0.48781	-0.94142	-5.8392
4.7353	0.42612	-3.90023	0.68347	-1.35451	0.35201	0.48485	-0.96412	-5.68561
4.7553	0.29942	-2.38703	0.40514	-0.7537	0.32963	0.48478	-0.9702	-5.46933
4.7753	0.27022	-2.22779	0.41675	-0.81829	0.30708	0.48617	-0.95737	-5.21419
4.7963	0.24085	-9.58662	0.42265	-2.17812	0.28641	0.4871	-0.92474	-4.94491
4.8163	0.27721	-3.3128	0.72654	-0.47814	0.26949	0.4856	-0.87336	-4.68493
4.8363	0.19101	-5.82073	0.38665	-1.0002	0.25777	0.48026	-0.80663	-4.45483
4.8563	0.28974	-5.45636	0.55813	-0.64327	0.25215	0.47083	-0.73028	-4.27121
4.8763	0.2215	-4.30678	0.53978	-0.43193	0.253	0.4587	-0.65197	-4.14598
4.8963	0.14008	-1.27996	0.2958	-0.09711	0.2601	0.44712	-0.58046	-4.08615
4.9173	0.14441	-4.69418	0.22174	-0.71805	0.27273	0.44102	-0.52449	-4.09385
4.9373	0.21014	-3.38132	0.23735	-0.3407	0.28978	0.44635	-0.49145	-4.1667
4.9573	0.27978	-7.26767	0.25249	-0.52178	0.30984	0.46909	-0.48622	-4.29849
4.9773	0.21743	-2.76479	0.34665	-0.37808	0.33134	0.51401	-0.51027	-4.48022
4.9973	0.83903	-2.55891	1.44459	-0.37006	0.35265	0.58344	-0.56122	-4.70141
5.0173	0.73739	-2.33953	1.10345	-0.40016	0.3722	0.67629	-0.63305	-4.95159
5.0383	0.42641	-7.4647	0.69791	-1.31877	0.38853	0.78762	-0.71692	-5.2219
5.0583	0.22932	-4.16742	0.38741	-0.51674	0.40043	0.9088	-0.80239	-5.5063
5.0783	0.07005	-8.49004	0.20664	-0.95807	0.40698	1.0285	-0.87894	-5.80237
5.0983	0.06223	-6.81119	0.19488	-0.72175	0.40768	1.13418	-0.93757	-6.11124
5.1183	0.0545	-6.23447	0.18149	-0.65545	0.40248	1.214	-0.972	-6.43659
5.1383	0.49435	-3.97785	1.93367	-0.40942	0.39182	1.25876	-0.97954	-6.78287
5.1593	1.78151	-12.2606	6.18868	-2.39633	0.37667	1.26346	-0.9613	-7.15275
5.1793	0.14899	-4.59812	0.53797	-1.51705	0.3584	1.22822	-0.92173	-7.54444
5.1993	0.15358	-6.94296	0.52131	-1.30656	0.3387	1.15834	-0.86779	-7.94928
5.2193	0.16425	-13.1643	0.52447	-1.14077	0.31938	1.06337	-0.8076	-8.35025
5.2393	0.17833	-4.53597	0.53336	-0.15915	0.30216	0.95558	-0.74918	-8.72186
5.2593	0.19212	-5.04627	0.53905	-0.17928	0.28841	0.84775	-0.69916	-9.03161
5.2793	0.2059	-8.30806	0.54245	-0.14408	0.279	0.75117	-0.66195	-9.2432
5.3003	0.22995	-12.1139	0.57589	-0.26635	0.27421	0.67378	-0.63925	-9.32084
5.3203	0.25845	-16.4218	0.62025	-0.57575	0.27363	0.61921	-0.63009	-9.23441
5.3403	0.28681	-1.32872	0.66061	-0.01586	0.27639	0.58661	-0.63129	-8.96432
5.3603	0.29519	-19.8669	0.49338	-0.8229	0.28126	0.57148	-0.63816	-8.50544
5.3803	0.35803	-6.7135	0.62857	-1.15239	0.28695	0.56712	-0.64536	-7.86934
5.4003	0.34926	-8.98305	0.57536	-1.58283	0.2924	0.5665	-0.64776	-7.08421
5.4213	0.37333	-3.56338	0.60584	-0.78946	0.297	0.56397	-0.64119	-6.19248
5.4413	0.29971	-3.25022	0.62841	-1.03988	0.30069	0.55655	-0.62293	-5.24638
5.4613	0.30951	-2.91357	0.65636	-0.21116	0.30398	0.54436	-0.59204	-4.30199
5.4813	0.25757	-5.59331	0.51181	-0.60314	0.3078	0.53028	-0.54951	-3.41281
5.5013	0.26401	-0.23185	0.50771	-0.10473	0.31319	0.51883	-0.49813	-2.62369
5.5213	0.28327	-0.21879	0.50778	-0.10955	0.32109	0.51457	-0.44237	-1.96617
5.5423	0.30243	-0.23859	0.50831	-0.22315	0.33194	0.52054	-0.38793	-1.45583
5.5623	0.32139	-0.23091	0.50928	-0.24502	0.34552	0.53714	-0.34134	-1.09195
5.5823	0.34022	-2.65809	0.51072	-0.33088	0.36088	0.56167	-0.30924	-0.85948
5.6023	0.35884	-1.63964	0.51256	-0.35205	0.37646	0.58889	-0.29763	-0.73284
5.6223	0.37773	-0.59922	0.51634	-0.37569	0.39034	0.61226	-0.31099	-0.68082
5.6423	0.39703	-0.56366	0.52267	-0.40797	0.40065	0.62585	-0.3514	-0.67163
5.6633	0.68132	-0.53553	0.64551	-0.44047	0.40597	0.6261	-0.41784	-0.67743
5.6833	0.39451	-0.50799	0.4809	-0.47307	0.40573	0.61329	-0.50578	-0.67754
5.7033	0.30171	-0.481	0.52692	-0.50575	0.4004	0.59203	-0.60725	-0.66001
5.7233	0.37728	-0.45456	0.70458	-0.53855	0.39149	0.57063	-0.71156	-0.62148
5.7433	0.44662	-0.37513	0.90844	-0.5474	0.38138	0.55947	-0.80646	-0.56559
5.7633	0.50968	-0.38356	1.13804	-0.68861	0.37286	0.5685	-0.87994	-0.50049
5.7833	0.36987	-0.43382	0.75472	-1.04355	0.36863	0.60469	-0.92212	-0.43597
5.8043	0.27123	-0.49352	0.46773	-1.42321	0.37075	0.66981	-0.92707	-0.38087
5.8243	0.25507	-0.55241	0.43942	-1.55665	0.38015	0.75934	-0.89417	-0.34121
5.8443	0.23893	-0.50307	0.41104	-1.30164	0.39642	0.86292	-0.82861	-0.31927
5.8643	0.32711	-0.37173	0.45882	-0.7729	0.4178	0.96626	-0.74092	-0.31367
5.8843	0.45665	-0.24514	0.68433	-0.35554	0.44141	1.05448	-0.64551	-0.3203
5.9043	0.46289	-0.22513	0.8153	-0.26858	0.4638	1.11603	-0.55835	-0.33366
5.9253	0.54195	-0.23855	1.14454	-0.27311	0.48153	1.14652	-0.49434	-0.34835
5.9453	0.54607	-0.27284	1.32614	-0.32381	0.49184	1.1514	-0.46474	-0.36021
5.9653	0.62903	-0.30635	1.63199	-0.37928	0.49316	1.1468	-0.47535	-0.36714
5.9853	0.6428	-0.33909	2.02122	-0.43946	0.48536	1.15802	-0.52588	-0.36912
6.0053	0.56723	-0.37103	1.97325	-0.50432	0.46982	1.21577	-0.61068	-0.36789
6.0253	0.51379	-0.40222	1.90542	-0.57409	0.44909	1.35056	-0.72088	-0.36624
6.0463	0.47581	-0.40415	1.85258	-0.63312	0.42639	1.58629	-0.84749	-0.36714
6.0663	0.40909	-0.42459	1.66606	-0.74508	0.40494	1.93408	-0.98491	-0.37308
6.0863	0.29141	-0.33236	1.25901	-0.87401	0.38733	2.38782	-1.13395	-0.38561
6.1063	0.18717	-0.3692	0.92743	-1.02644	0.37498	2.92223	-1.30369	-0.4053
6.1263	0.10209	-0.40551	0.6447	-1.18583	0.36786	3.49426	-1.5114	-0.43188
6.1463	0.09083	-0.42241	0.61708	-1.53876	0.36449	4.04763	-1.7804	-0.46468
6.1673	0.14928	-0.70835	1.53469	-2.96044	0.36225	4.52018	-2.13581	-0.5029
6.1873	0.45719	-0.75947	6.18986	-3.88	0.35788	4.85265	-2.59899	-0.54592
6.2073	0.92675	-0.69995	13.9526	-4.06746	0.34817	4.99766	-3.1814	-0.59321
6.2273	0.88617	-0.17862	13.8269	-1.45318	0.33058	4.92719	-3.87922	-0.6441
6.2473	0.51279	-0.13179	8.16037	-1.10412	0.30377	4.63736	-4.66982	-0.69738
6.2673	0.09339	-0.86788	1.75915	-6.94858	0.26787	4.14956	-5.511	-0.75085
6.2873	0.00338	-0.78171	0.06456	-6.02141	0.22456	3.50777	-6.34354	-0.80106
6.3083	0	-0.8618	0	-5.27263	0.1767	2.77242	-7.09693	-0.84337
6.3283	0	-1.57107	0	-9.4499	0.12796	2.01191	-7.6977	-0.87232
6.3483	0	-0.38503	0	-3.3875	0.08215	1.29311	-8.07898	-0.88235
6.3683	0	-1.27073	0	-13.8788	0.04263	0.67253	-8.1901	-0.86878
6.3883	0	-1.09924	0	-12.1586	0.01182	0.18945	-8.00432	-0.82878
6.4083	0	-1.38001	0	-14.6079	-0.00909	-0.13789	-7.52365	-0.76214
6.4293	0	-0.98648	0	-11.1124	-0.02029	-0.31262	-6.77968	-0.67169
6.4493	0	-0.28935	0	-4.11017	-0.02309	-0.35628	-5.83027	-0.56316
6.4693	0	-0.10492	0	-1.68669	-0.0197	-0.30329	-4.7526	-0.44461
6.4893	0	0	0	0	-0.01268	-0.19402	-3.63344	-0.3253
6.5093	0	0	0	0	-0.00455	-0.06773	-2.55843	-0.21441
6.5293	0	0	0	0	0.00261	0.0434	-1.60171	-0.11973
6.5503	0	0	0	0	0.00746	0.11822	-0.81775	-0.04658
6.5703	0	0	0	0	0.00943	0.14804	-0.23636	0.00282
6.5903	0	0	0	0	0.00872	0.13571	0.13852	0.02943
6.6103	0	0	0	0	0.00605	0.0927	0.32625	0.03693
6.6303	0	0	0	0	0.00244	0.03503	0.36382	0.03085
6.6503	0	0	0	0	-0.00108	-0.02094	0.29829	0.01741
6.6713	0	0	0	0	-0.0037	-0.06219	0.17865	0.00241
6.6913	0	0	0	0	-0.00497	-0.08128	0.0485	-0.00965
6.7113	0	0	0	0	-0.00482	-0.07718	-0.05936	-0.01619
6.7313	0	0	0	0	-0.00352	-0.05447	-0.12577	-0.01662
6.7513	0	0	0	0	-0.00158	-0.02145	-0.14538	-0.01203
6.7713	0	0	0	0	0.000442768	0.01233	-0.12438	-0.00462
6.7913	0	0	0	0	0.00204	0.03844	-0.0766	0.00306
6.8123	0	0	0	0	0.00291	0.05147	-0.01905	0.00881
6.8323	0	0	0	0	0.00293	0.04987	0.03249	0.01127
6.8523	0	0	0	0	0.00224	0.03586	0.06664	0.01017
6.8723	0	0	0	0	0.0011	0.01442	0.07815	0.00623
6.8923	0	0	0	0	-0.000160581	-0.00822	0.06806	0.000868579
6.9123	0	0	0	0	-0.00121	-0.02626	0.04236	-0.00427
6.9333	0	0	0	0	-0.00183	-0.03567	0.00984	-0.00778
6.9533	0	0	0	0	-0.00193	-0.035	-0.02044	-0.00881
6.9733	0	0	0	0	-0.00156	-0.02548	-0.04128	-0.00728
6.9933	0	0	0	0	-0.000862683	-0.0104	-0.04881	-0.00381
7.0133	0	0	0	0	-5.20782e-05	0.00587	-0.04294	0.000483585
7.0333	0	0	0	0	0.000665213	0.0191	-0.02688	0.00437
7.0543	0	0	0	0	0.00113	0.0262	-0.00594	0.0068
7.0743	0	0	0	0	0.00127	0.02593	0.01402	0.0072
7.0943	0	0	0	0	0.00108	0.01901	0.0281	0.00557
7.1143	0	0	0	0	0.000661127	0.00779	0.03342	0.00249
7.1343	0	0	0	0	0.000130548	-0.0045	0.02961	-0.00112
7.1543	0	0	0	0	-0.000372431	-0.01463	0.01862	-0.00426
7.1753	0	0	0	0	-0.000734904	-0.02018	0.004	-0.00608
7.1953	0	0	0	0	-0.000890652	-0.02009	-0.01017	-0.00616
7.2153	0	0	0	0	-0.00082909	-0.01482	-0.02035	-0.00457
7.2353	0	0	0	0	-0.000590281	-0.00611	-0.02432	-0.0018
7.2553	0	0	0	0	-0.000249167	0.00352	-0.02167	0.00133
7.2753	0	0	0	0	0.00010583	0.01155	-0.01369	0.00397
7.2953	0	0	0	0	0.000394186	0.01601	-0.0029	0.00541
7.3163	0	0	0	0	0.000559896	0.016	0.0077	0.00533
7.3363	0	0	0	0	0.000580375	0.01183	0.01542	0.0038
7.3563	0	0	0	0	0.000466924	0.00486	0.01851	0.0013
7.3763	0	0	0	0	0.000257944	-0.00292	0.01659	-0.00146
7.3963	0	0	0	0	7.48878e-06	-0.00945	0.01054	-0.00374
7.4163	0	0	0	0	-0.00022776	-0.01311	0.00224	-0.00492
7.4373	0	0	0	0	-0.000400237	-0.01314	-0.00599	-0.00475
7.4573	0	0	0	0	-0.000479855	-0.00975	-0.01206	-0.00331
7.4773	0	0	0	0	-0.000457942	-0.00403	-0.01456	-0.00103
7.4973	0	0	0	0	-0.000346701	0.00241	-0.01311	0.00144
7.5173	0	0	0	0	-0.000174946	0.00784	-0.00838	0.00344
7.5373	0	0	0	0	1.86789e-05	0.01091	-0.00181	0.00445
7.5583	0	0	0	0	0.000193578	0.01095	0.00478	0.00423
7.5783	0	0	0	0	0.000314849	0.00812	0.00969	0.00287
7.5983	0	0	0	0	0.000359507	0.00332	0.01177	0.000785454
7.6183	0	0	0	0	0.000320415	-0.00211	0.01066	-0.00145
7.6383	0	0	0	0	0.000207342	-0.0067	0.00687	-0.00323
7.6583	0	0	0	0	4.49617e-05	-0.00932	0.00154	-0.0041
7.6793	0	0	0	0	-0.000131942	-0.00937	-0.00386	-0.00385
7.6993	0	0	0	0	-0.000285351	-0.00697	-0.00792	-0.00258
7.7193	0	0	0	0	-0.000381783	-0.00286	-0.00968	-0.000659719
7.7393	0	0	0	0	-0.000399489	0.00179	-0.00883	0.00138
7.7593	0	0	0	0	-0.000333545	0.00574	-0.00573	0.00299
7.7793	0	0	0	0	-0.000197574	0.008	-0.00132	0.00375
7.7993	0	0	0	0	-2.14511e-05	0.00805	0.00318	0.00349
7.8203	0	0	0	0	0.000154821	0.00597	0.00661	0.0023
7.8403	0	0	0	0	0.000289927	0.00241	0.00813	0.00052381
7.8603	0	0	0	0	0.000350873	-0.00163	0.00747	-0.00135
7.8803	0	0	0	0	0.000321189	-0.00508	0.0049	-0.00281
7.9003	0	0	0	0	0.000205596	-0.00705	0.0012	-0.00349
7.9203	0	0	0	0	2.97596e-05	-0.00709	-0.00261	-0.00322
7.9413	0	0	0	0	-0.000165112	-0.00528	-0.00555	-0.0021
7.9613	0	0	0	0	-0.00033179	-0.00215	-0.0069	-0.000456814
7.9813	0	0	0	0	-0.000428505	0.00141	-0.00638	0.00127
8.0013	0	0	0	0	-0.000429568	0.00445	-0.00423	0.00261
8.0213	0	0	0	0	-0.00033241	0.00619	-0.00108	0.00322
8.0413	0	0	0	0	-0.000159039	0.00623	0.0022	0.00296
8.0623	0	0	0	0	4.86871e-05	0.00462	0.00475	0.00191
8.0823	0	0	0	0	0.000239052	0.00184	0.00595	0.0003754
8.1023	0	0	0	0	0.000363354	-0.00133	0.00555	-0.00122
8.1223	0	0	0	0	0.000388451	-0.00404	0.00373	-0.00246
8.1423	0	0	0	0	0.000305715	-0.00559	0.00103	-0.00302
8.1623	0	0	0	0	0.000133935	-0.00563	-0.00181	-0.00276
8.1833	0	0	0	0	-8.47949e-05	-0.00418	-0.00406	-0.00177
8.2033	0	0	0	0	-0.000295344	-0.00169	-0.00514	-0.000333566
8.2233	0	0	0	0	-0.00044349	0.00115	-0.00484	0.00116
8.2433	0	0	0	0	-0.000489997	0.00359	-0.0033	0.0023
8.2633	0	0	0	0	-0.00042114	0.005	-0.000953463	0.00281
8.2833	0	0	0	0	-0.000252831	0.00502	0.00154	0.00256
8.3033	0	0	0	0	-2.70989e-05	0.00372	0.00353	0.00163
8.3243	0	0	0	0	0.000198343	0.00146	0.00453	0.000284535
8.3443	0	0	0	0	0.000364852	-0.00112	0.00431	-0.00111
8.3643	0	0	0	0	0.000428161	-0.00333	0.00298	-0.00218
8.3843	0	0	0	0	0.000370207	-0.00461	0.000940512	-0.00264
8.4043	0	0	0	0	0.000204306	-0.00463	-0.00126	-0.0024
8.4243	0	0	0	0	-2.78134e-05	-0.00344	-0.00305	-0.00152
8.4453	0	0	0	0	-0.000266506	-0.00138	-0.00397	-0.000252797
8.4653	0	0	0	0	-0.000449579	0.000977164	-0.00382	0.00105
[truncated: 1 more rows]

## Sheet: Figure 2a
Momentum transfer Q	Intensity	Momentum transfer Q	Intensity	--
\(197)\+(-1)	arb. units	\(197)\+(-1)	arb. units	--
	Sim. trigonal LaTMO3		LNMO	LNMO-D0.3La	LNMO-D0.5La	LNMO-D0.7La	LNMO-D1.0La
0.15916	-500000	0.42549	278478	--	--	--	--
0.16075	-499821	0.42602	280596	237054	249403	238676	--
0.16234	-499824	0.42655	278796	236764	251136	239276	--
0.16393	-499827	0.42708	277861	235876	250196	237543	243158
0.16553	-499830	0.42762	276956	235601	248635	237611	242874
0.16712	-499833	0.42815	277076	233665	247098	236034	243051
0.16871	-499836	0.42868	276697	234710	248846	236305	242119
0.1703	-499839	0.42921	277915	234390	246587	235819	240878
0.17189	-499842	0.42974	276117	235340	248364	237047	241808
0.17348	-499844	0.43027	276143	233465	247842	236450	240589
0.17507	-499847	0.4308	275151	235334	246388	235806	242983
0.17667	-499850	0.43134	273754	233307	244904	235748	241976
0.17826	-499852	0.43187	273935	233993	245068	234337	241882
0.17985	-499854	0.4324	273169	233136	244550	234014	239503
0.18144	-499857	0.43293	274157	230084	245562	232445	240081
0.18303	-499859	0.43346	275402	232822	245164	234352	238424
0.18462	-499861	0.43399	274650	232358	244986	234671	237569
0.18622	-499864	0.43452	273473	231350	246587	236366	240759
0.18781	-499866	0.43505	273499	231252	245145	234482	239739
0.1894	-499868	0.43559	271201	231100	245754	233589	240602
0.19099	-499870	0.43612	272615	231838	244234	233335	238436
0.19258	-499872	0.43665	272460	229952	242851	231811	237336
0.19417	-499874	0.43718	272039	230998	244584	233752	237751
0.19576	-499876	0.43771	272766	230342	244750	231936	237658
0.19736	-499877	0.43824	271815	230960	243087	232917	238260
0.19895	-499879	0.43877	272708	230433	242961	232128	237947
0.20054	-499881	0.43931	271478	230800	244088	232874	237877
0.20213	-499883	0.43984	273096	230396	243227	231469	237227
0.20372	-499884	0.44037	271923	231275	244660	233343	237856
0.20531	-499886	0.4409	271064	229720	242126	231763	238052
0.20691	-499888	0.44143	271196	229369	240306	230344	237958
0.2085	-499889	0.44196	269592	230595	243534	231470	238266
0.21009	-499891	0.44249	271204	229451	240989	229022	237196
0.21168	-499892	0.44302	271251	228944	241885	233586	234648
0.21327	-499894	0.44356	268971	229416	242770	232304	234521
0.21486	-499895	0.44409	270982	229313	240930	231066	237884
0.21645	-499897	0.44462	270840	230326	243563	232587	237739
0.21805	-499898	0.44515	270108	230480	243632	232044	236130
0.21964	-499899	0.44568	267755	228440	241577	231077	237499
0.22123	-499901	0.44621	268867	228051	239778	228284	237125
0.22282	-499902	0.44674	269582	229721	241729	231679	236511
0.22441	-499903	0.44728	269800	228044	242149	229659	235972
0.226	-499904	0.44781	268615	230326	241969	232230	235409
0.2276	-499906	0.44834	267627	227624	241178	230321	234456
0.22919	-499907	0.44887	269965	227126	240440	229673	236614
0.23078	-499908	0.4494	269378	229968	241983	229927	236219
0.23237	-499909	0.44993	267412	228896	242688	230334	234409
0.23396	-499910	0.45046	268902	226942	240480	230175	236310
0.23555	-499911	0.451	268082	228049	240693	228960	237242
0.23714	-499912	0.45153	267768	226892	241220	229594	235429
0.23874	-499913	0.45206	267482	226579	239419	229226	234865
0.24033	-499914	0.45259	267381	227995	240921	229179	238092
0.24192	-499915	0.45312	268444	226766	239958	228416	235954
0.24351	-499916	0.45365	267316	228212	241547	230379	232923
0.2451	-499917	0.45418	269074	227320	240508	230515	233495
0.24669	-499918	0.45472	268613	227456	241264	229634	234586
0.24828	-499919	0.45525	268657	226728	239759	231234	235236
0.24988	-499920	0.45578	266097	228630	241262	230979	235583
0.25147	-499921	0.45631	267048	226872	240007	229133	235374
0.25306	-499922	0.45684	267308	226292	239325	228881	234356
0.25465	-499923	0.45737	265923	225657	240502	228991	235392
0.25624	-499924	0.4579	266282	226824	240163	228217	232089
0.25783	-499925	0.45843	265623	225825	238065	227793	235324
0.25942	-499925	0.45897	265730	225795	238354	226782	234043
0.26102	-499926	0.4595	266716	225361	238541	227919	231809
0.26261	-499927	0.46003	266777	226187	238238	228516	232718
0.2642	-499928	0.46056	265815	226939	238936	230020	233226
0.26579	-499929	0.46109	265786	226206	238394	227655	233359
0.26738	-499929	0.46162	267241	225912	238831	227891	232648
0.26897	-499930	0.46216	266062	227854	240552	229859	232563
0.27056	-499931	0.46269	263624	226510	239488	229088	232080
0.27216	-499931	0.46322	264861	224675	236992	224674	233899
0.27375	-499932	0.46375	264432	226449	240160	227707	232993
0.27534	-499933	0.46428	264555	225732	237342	227303	231971
0.27693	-499934	0.46481	263513	225188	237776	226808	233011
0.27852	-499934	0.46534	264857	225483	236470	226607	232871
0.28011	-499935	0.46588	264935	224964	237594	227013	231495
0.2817	-499936	0.46641	262879	226660	238399	226854	231934
0.2833	-499936	0.46694	263763	223174	235714	225511	231580
0.28489	-499937	0.46747	263456	224009	235716	225583	233014
0.28648	-499937	0.468	264865	223932	235806	226109	230273
0.28807	-499938	0.46853	263793	225420	237540	226193	229699
0.28966	-499939	0.46906	261447	223540	237116	226926	231795
0.29125	-499939	0.4696	261901	223222	234994	225611	233240
0.29284	-499940	0.47013	263340	224088	235914	226303	232791
0.29444	-499940	0.47066	262024	223761	236388	226150	229195
0.29603	-499941	0.47119	263895	223400	237116	225652	230202
0.29762	-499941	0.47172	262465	224571	236607	225891	229876
0.29921	-499942	0.47225	261417	223816	235380	226359	232177
0.3008	-499943	0.47278	263257	223056	234729	225231	232435
0.30239	-499943	0.47332	260919	226214	236941	226918	231840
0.30398	-499944	0.47385	260823	221699	236175	225029	230426
0.30558	-499944	0.47438	261716	222672	235762	223490	230822
0.30717	-499945	0.47491	260337	222900	235254	225628	232038
0.30876	-499945	0.47544	262447	221264	233212	224291	229945
0.31035	-499946	0.47597	262741	223587	236912	224995	230713
0.31194	-499946	0.4765	260127	225316	237307	225447	228296
0.31353	-499947	0.47704	260949	222814	235039	223962	232373
0.31512	-499947	0.47757	259441	221686	235428	223696	231436
0.31672	-499947	0.4781	262376	221300	234173	224373	231620
0.31831	-499948	0.47863	260263	222216	235456	225692	229440
0.3199	-499948	0.47916	260890	223152	234649	223379	229331
0.32149	-499949	0.47969	261801	220988	235111	224131	231869
0.32308	-499949	0.48023	261576	223604	236626	226423	229569
0.32467	-499950	0.48076	259481	223108	234477	223775	231381
0.32626	-499950	0.48129	260262	221516	234001	224334	230126
0.32786	-499951	0.48182	259868	222896	235041	224534	230978
0.32945	-499951	0.48235	260884	222940	234162	223185	229405
0.33104	-499951	0.48288	258092	222931	234127	225037	230501
0.33263	-499952	0.48341	261088	221068	231936	222617	227957
0.33422	-499952	0.48395	257969	223571	233560	224967	230937
0.33581	-499953	0.48448	260460	219526	231875	222121	229490
0.3374	-499953	0.48501	259701	223102	234168	224926	229946
0.33899	-499953	0.48554	256486	219984	232276	223526	226861
0.34059	-499954	0.48607	257537	218659	232304	222989	228678
0.34218	-499954	0.4866	258024	220790	234014	221330	226436
0.34377	-499954	0.48713	258883	219872	232209	222098	228461
0.34536	-499955	0.48767	258919	222224	233716	223051	227679
0.34695	-499955	0.4882	257546	220560	233252	221672	226566
0.34854	-499955	0.48873	257638	220132	232524	222506	228573
0.35013	-499956	0.48926	255139	219931	232829	222183	227966
0.35173	-499956	0.48979	258457	217556	229240	219298	227566
0.35332	-499956	0.49032	256293	221248	232731	223494	227171
0.35491	-499957	0.49086	256065	219700	231046	221439	224564
0.3565	-499957	0.49139	255133	218923	230277	220470	228830
0.35809	-499957	0.49192	254933	219232	230716	221541	225170
0.35968	-499958	0.49245	257876	217004	229966	220146	225578
0.36127	-499958	0.49298	253312	220401	232580	221320	225169
0.36286	-499958	0.49351	254360	215942	228625	218793	225418
0.36446	-499959	0.49404	255110	218340	229425	219699	226561
0.36605	-499959	0.49458	254013	217345	229271	221342	223100
0.36764	-499959	0.49511	253503	217379	229047	219652	226028
0.36923	-499960	0.49564	254713	216619	227812	218899	226904
0.37082	-499960	0.49617	254228	216092	229563	218800	223922
0.37241	-499960	0.4967	252818	216510	230183	218894	225667
0.374	-499960	0.49723	252975	216724	228685	218955	223918
0.37559	-499961	0.49777	253134	216179	228686	218474	224334
0.37719	-499961	0.4983	254535	215940	230676	218280	223754
0.37878	-499961	0.49883	254147	216801	229045	218476	223165
0.38037	-499961	0.49936	252964	216747	227955	218302	223069
0.38196	-499962	0.49989	252715	217080	228461	218839	221531
0.38355	-499962	0.50042	253783	215883	227538	216475	223182
0.38514	-499962	0.50096	252325	216667	228364	219367	224566
0.38673	-499963	0.50149	252347	215272	228081	216470	222250
0.38832	-499963	0.50202	252822	216411	227941	218110	224614
0.38992	-499963	0.50255	252770	215992	227281	217856	222518
0.39151	-499963	0.50308	253715	215088	226562	218088	222037
0.3931	-499964	0.50361	251035	216867	228279	217975	221540
0.39469	-499964	0.50414	253159	214139	226847	216817	223957
0.39628	-499964	0.50468	251696	216969	229542	218887	223196
0.39787	-499964	0.50521	252630	215841	227358	217937	219799
0.39946	-499964	0.50574	250216	216457	229453	218261	223568
0.40105	-499965	0.50627	250858	214104	226492	216175	222542
0.40265	-499965	0.5068	250680	213961	225864	215913	224523
0.40424	-499965	0.50733	249342	214696	226686	217516	221923
0.40583	-499965	0.50787	250889	212854	226235	216712	222112
0.40742	-499966	0.5084	251912	214206	226219	216950	222178
0.40901	-499966	0.50893	251525	215580	227106	217419	220908
0.4106	-499966	0.50946	250847	216848	226940	218050	221552
0.41219	-499966	0.50999	252254	214598	226996	217731	222701
0.41378	-499966	0.51052	249015	214321	227738	218391	222886
0.41538	-499967	0.51106	251061	213475	225740	216510	221749
0.41697	-499967	0.51159	248956	213678	225363	216403	223749
0.41856	-499967	0.51212	249291	213366	225827	214876	221432
0.42015	-499967	0.51265	248709	212964	224896	215813	221414
0.42174	-499968	0.51318	249098	213280	224542	215831	220137
0.42333	-499968	0.51371	250596	214158	225766	217562	219882
0.42492	-499968	0.51424	249496	214174	226398	216620	221712
0.42651	-499968	0.51478	247330	214387	226706	215875	220616
0.42811	-499968	0.51531	250595	211760	225045	214460	220772
0.4297	-499968	0.51584	249347	213566	225262	215828	220309
0.43129	-499969	0.51637	248276	213620	225127	215336	220399
0.43288	-499969	0.5169	249860	213534	224514	215688	220747
0.43447	-499969	0.51743	247476	213926	225699	215344	221145
0.43606	-499969	0.51797	250725	212643	223505	213454	221599
0.43765	-499969	0.5185	248845	213641	226404	216921	219660
0.43924	-499970	0.51903	248445	213345	225227	216699	220277
0.44083	-499970	0.51956	247594	212939	223874	215558	221443
0.44243	-499970	0.52009	247334	211947	224313	213722	220830
0.44402	-499970	0.52062	248131	211875	223839	213669	220906
0.44561	-499970	0.52116	248941	213110	224919	215045	219694
0.4472	-499970	0.52169	247694	212404	224880	214369	218771
0.44879	-499971	0.52222	247005	213441	223921	215392	220070
0.45038	-499971	0.52275	245125	213059	222800	213393	219990
0.45197	-499971	0.52328	245859	210288	222579	212068	222004
0.45356	-499971	0.52381	245982	210521	223477	213582	220752
0.45515	-499971	0.52435	246744	212020	223130	212977	218302
0.45675	-499971	0.52488	246269	212116	221902	212599	217771
0.45834	-499972	0.52541	247041	209758	222798	212645	218212
0.45993	-499972	0.52594	245335	211924	223335	212165	219740
0.46152	-499972	0.52647	245361	210726	221352	213207	218835
0.46311	-499972	0.527	245612	211550	220792	213138	218557
0.4647	-499972	0.52754	247292	210121	222332	213421	219089
0.46629	-499972	0.52807	244750	211920	221678	213817	217191
0.46788	-499972	0.5286	244204	211059	222917	213500	219121
0.46947	-499973	0.52913	245604	210902	222343	213240	219526
0.47107	-499973	0.52966	244266	210542	221478	212809	217316
0.47266	-499973	0.53019	245020	209670	221769	211496	217300
0.47425	-499973	0.53073	244053	209929	221039	212033	218375
0.47584	-499973	0.53126	244426	208998	220958	210784	217518
0.47743	-499973	0.53179	242944	210227	221221	213281	217664
0.47902	-499973	0.53232	246571	208283	221104	210113	216975
0.48061	-499974	0.53285	244633	211145	223356	213031	217071
0.4822	-499974	0.53338	244243	209444	221868	210682	215698
0.48379	-499974	0.53392	242940	209955	221349	212063	219947
0.48539	-499974	0.53445	244946	208491	220540	210781	217630
0.48698	-499974	0.53498	243667	209529	221042	211432	217959
0.48857	-499974	0.53551	241569	208825	221494	211563	217944
0.49016	-499974	0.53604	241974	208955	220799	210767	216303
0.49175	-499975	0.53657	243677	207971	218948	211552	216400
0.49334	-499975	0.53711	242942	209945	221433	211981	215534
0.49493	-499975	0.53764	243109	207985	219849	209797	216075
0.49652	-499975	0.53817	242979	208715	218843	210884	216865
0.49811	-499975	0.5387	243566	208902	219768	210738	215147
0.4997	-499975	0.53923	242997	209390	220910	212464	216393
0.5013	-499975	0.53976	243081	208145	219942	211206	214888
0.50289	-499975	0.5403	242547	208830	219357	210670	217016
0.50448	-499975	0.54083	242393	208846	220271	208975	217266
0.50607	-499976	0.54136	242861	208208	220902	210115	215917
0.50766	-499976	0.54189	242682	208195	220530	211119	214873
0.50925	-499976	0.54242	240469	208548	219838	210508	215822
0.51084	-499976	0.54295	241621	208220	218622	209455	214017
0.51243	-499976	0.54349	240491	208292	220556	211208	216736
0.51402	-499976	0.54402	240522	207025	218690	209474	215511
0.51561	-499976	0.54455	240730	206553	217667	209151	216286
0.51721	-499976	0.54508	242762	206555	218395	209171	214789
0.5188	-499976	0.54561	239123	206672	219305	210912	211819
0.52039	-499977	0.54614	242002	205784	215638	207335	213938
0.52198	-499977	0.54668	242936	207259	219970	210554	215317
0.52357	-499977	0.54721	240991	209179	218909	209789	214852
0.52516	-499977	0.54774	239163	206740	219303	209914	216847
0.52675	-499977	0.54827	241338	205779	218404	207320	215700
0.52834	-499977	0.5488	240030	206512	218704	208065	214729
0.52993	-499977	0.54934	239761	207772	218139	210350	215269
0.53152	-499977	0.54987	240491	206779	219580	208719	213718
0.53312	-499977	0.5504	240724	208668	217784	209234	214403
0.53471	-499978	0.55093	239791	208408	219123	209898	213459
0.5363	-499978	0.55146	240577	207129	217467	209615	214391
0.53789	-499978	0.55199	238623	207499	217548	209525	215343
0.53948	-499978	0.55253	240270	205996	216800	208635	213751
0.54107	-499978	0.55306	240501	207188	217602	208622	213619
0.54266	-499978	0.55359	238824	205848	216529	208056	214627
0.54425	-499978	0.55412	238118	205478	217313	208550	215616
0.54584	-499978	0.55465	240254	206203	218090	207767	212961
0.54743	-499978	0.55518	238835	207475	217485	209056	212756
0.54902	-499978	0.55572	239457	206062	217198	207885	212458
0.55062	-499978	0.55625	238394	206886	217385	207958	212511
0.55221	-499979	0.55678	238772	204012	216330	207417	214740
0.5538	-499979	0.55731	240263	205182	217276	207215	216077
0.55539	-499979	0.55784	238195	207272	217427	209183	213027
0.55698	-499979	0.55837	238771	203964	216480	206738	213368
0.55857	-499979	0.55891	240181	204272	215857	207619	216034
0.56016	-499979	0.55944	236747	207211	217233	209299	212839
0.56175	-499979	0.55997	236613	205424	214457	205855	210965
0.56334	-499979	0.5605	241677	203651	213829	206057	214178
0.56493	-499979	0.56103	240558	208123	218746	210036	212688
0.56652	-499979	0.56156	237871	207172	218390	208707	210503
0.56811	-499979	0.5621	238718	204937	215842	207149	215687
0.56971	-499979	0.56263	236893	204980	215929	206394	214644
0.5713	-499980	0.56316	238702	205404	215780	206712	212044
0.57289	-499980	0.56369	238351	206419	217194	207652	213742
0.57448	-499980	0.56422	238750	204832	215022	205993	210179
0.57607	-499980	0.56476	237476	205460	217080	206592	212022
0.57766	-499980	0.56529	237831	204056	215469	206582	211730
0.57925	-499980	0.56582	235840	204396	216030	207264	212863
0.58084	-499980	0.56635	236520	204984	214709	205687	212939
0.58243	-499980	0.56688	235751	205296	215649	206927	211160
0.58402	-499980	0.56741	238276	205140	213633	205730	211334
0.58561	-499980	0.56795	236727	204361	215324	206927	212895
0.5872	-499980	0.56848	237673	202668	213246	204499	212442
0.5888	-499980	0.56901	235453	204708	215343	207068	213167
0.59039	-499981	0.56954	235905	203859	213602	205502	212126
0.59198	-499981	0.57007	237419	204168	215535	205221	212655
0.59357	-499981	0.5706	237463	204270	215619	205855	211933
0.59516	-499981	0.57114	236059	204734	214683	205906	210204
0.59675	-499981	0.57167	236148	202864	215798	205551	212676
0.59834	-499981	0.5722	235514	203920	215245	207200	212077
0.59993	-499981	0.57273	237867	202760	216606	206593	210714
0.60152	-499981	0.57326	235524	204577	216568	207297	211148
0.60311	-499981	0.5738	235251	202835	215178	205147	211174
0.6047	-499981	0.57433	233001	204374	215341	205518	211695
0.60629	-499981	0.57486	237996	201190	210842	203055	210937
0.60788	-499981	0.57539	236247	204971	216790	206786	210089
0.60948	-499981	0.57592	233149	203726	215498	205982	209072
0.61107	-499981	0.57645	234842	201524	212672	203157	213897
0.61266	-499981	0.57698	234931	204112	213416	205303	212864
0.61425	-499982	0.57752	232254	201737	213278	204745	209422
0.61584	-499982	0.57805	233452	201918	212160	203304	209487
0.61743	-499982	0.57858	233922	202712	213672	204987	210417
0.61902	-499982	0.57911	234643	201644	214254	204126	206961
0.62061	-499982	0.57964	234721	203129	212599	205479	210391
0.6222	-499982	0.58018	234023	203313	213722	207098	208924
0.62379	-499982	0.58071	232488	202417	213636	203059	210859
0.62538	-499982	0.58124	235650	202134	211790	203539	211585
0.62697	-499982	0.58177	234508	203129	214326	205173	211301
0.62856	-499982	0.5823	234577	201788	213176	205084	209513
0.63015	-499982	0.58284	233648	201916	213395	203226	211382
0.63174	-499982	0.58337	234387	201860	212986	204091	209514
0.63334	-499982	0.5839	232927	203683	213967	204839	210641
0.63493	-499982	0.58443	234830	200545	213154	203828	208142
0.63652	-499982	0.58496	232914	203200	213220	204426	211283
0.63811	-499982	0.58549	234699	201529	211528	203731	207915
0.6397	-499983	0.58603	232074	203211	214034	204584	209802
0.64129	-499983	0.58656	232900	201368	209039	202546	210823
0.64288	-499983	0.58709	232774	201662	213185	204673	210485
0.64447	-499983	0.58762	232892	201148	212431	203968	207758
0.64606	-499983	0.58815	231408	201387	210793	203279	208497
0.64765	-499983	0.58868	232217	199657	211421	202319	208027
0.64924	-499983	0.58922	233163	201286	212702	203166	208898
0.65083	-499983	0.58975	231111	201246	212006	203544	208830
0.65242	-499983	0.59028	232661	201046	211367	202429	208358
0.65401	-499983	0.59081	232013	200260	210784	203203	208227
0.6556	-499983	0.59134	230824	200440	211423	203560	209747
0.65719	-499983	0.59187	233518	199897	210359	202477	207516
0.65879	-499983	0.59241	231009	199771	210766	202515	207806
0.66038	-499983	0.59294	231102	200905	210808	202860	208310
0.66197	-499983	0.59347	230894	199081	210072	202056	207922
0.66356	-499983	0.594	231420	200312	211384	203557	207670
0.66515	-499983	0.59453	231751	200195	211360	202755	206966
0.66674	-499983	0.59507	231483	199224	210665	202526	208534
0.66833	-499984	0.5956	231259	198172	211358	202445	207753
0.66992	-499984	0.59613	229724	199792	210324	202967	208665
0.67151	-499984	0.59666	230376	199334	210651	201188	207659
0.6731	-499984	0.59719	231786	199452	210705	201400	208917
0.67469	-499984	0.59772	230017	201051	211068	202643	207815
0.67628	-499984	0.59826	231418	200115	209612	200994	207596
0.67787	-499984	0.59879	229111	199934	209753	201476	206491
0.67946	-499984	0.59932	229589	197340	208768	201005	207543
0.68105	-499984	0.59985	229622	200227	210875	201860	206963
0.68264	-499984	0.60038	229695	197356	209225	200616	205467
0.68423	-499984	0.60092	229859	198974	210366	201449	207190
0.68582	-499984	0.60145	229817	198425	208758	201342	206417
0.68741	-499984	0.60198	230239	199033	209422	200772	207562
0.68901	-499984	0.60251	227729	200180	210161	202399	207877
0.6906	-499984	0.60304	229749	197940	207956	199519	206635
0.69219	-499984	0.60357	231368	198620	209272	200979	206246
0.69378	-499984	0.60411	228629	199907	212272	203213	204122
0.69537	-499984	0.60464	229382	198608	207630	200726	206385
0.69696	-499984	0.60517	227702	198126	210051	200923	208273
0.69855	-499984	0.6057	228958	197536	207874	200170	204594
0.70014	-499984	0.60623	228725	199696	208142	200601	206109
0.70173	-499984	0.60677	230287	197795	208231	199940	205664
0.70332	-499985	0.6073	226564	198667	209256	201452	206278
0.70491	-499985	0.60783	229158	196465	208484	199619	206667
0.7065	-499985	0.60836	227116	199340	209276	200852	207388
0.70809	-499985	0.60889	228813	198225	207349	199361	205411
0.70968	-499985	0.60942	228019	197880	207951	201650	207535
0.71127	-499985	0.60996	227747	196785	207076	199026	203460
0.71286	-499985	0.61049	227598	198145	208338	201109	206568
0.71445	-499985	0.61102	226873	197840	208892	200277	204478
0.71604	-499985	0.61155	225993	196648	207468	198868	206928
0.71763	-499985	0.61208	227547	196540	205076	198212	205889
0.71922	-499985	0.61262	227139	196849	207406	198712	205225
0.72081	-499985	0.61315	227245	197758	208108	200002	202655
0.7224	-499985	0.61368	226466	197380	206238	198474	203236
0.72399	-499985	0.61421	225965	195617	206339	197994	206118
0.72558	-499985	0.61474	225138	196902	206348	198585	204557
0.72718	-499985	0.61527	228275	195960	206941	199039	204277
0.72877	-499985	0.61581	225389	197232	208770	200065	205543
0.73036	-499985	0.61634	225473	194852	204953	197952	203861
0.73195	-499985	0.61687	224867	194987	204586	197441	204063
0.73354	-499985	0.6174	229508	195659	205832	196823	201643
0.73513	-499985	0.61793	223910	198873	210289	201637	201260
0.73672	-499985	0.61847	225698	195464	205476	197768	202254
0.73831	-499985	0.619	225387	196809	206059	197995	208118
0.7399	-499985	0.61953	225860	195260	205366	197216	203257
0.74149	-499985	0.62006	225061	197065	205340	198094	203243
0.74308	-499986	0.62059	226661	194936	206117	198331	202030
0.74467	-499986	0.62113	223946	194928	205438	198388	204306
0.74626	-499986	0.62166	224898	194710	203842	196292	204455
0.74785	-499986	0.62219	225437	196344	206155	198339	203350
0.74944	-499986	0.62272	225332	194907	204699	197827	202529
0.75103	-499986	0.62325	222794	194635	206062	198705	202833
0.75262	-499986	0.62378	224696	193267	202559	194617	203204
0.75421	-499986	0.62432	224216	195228	205040	197939	203987
0.7558	-499986	0.62485	223576	194820	204325	196396	201138
0.75739	-499986	0.62538	224114	194160	204003	198431	204333
0.75898	-499986	0.62591	223321	195211	204409	195894	199499
0.76057	-499986	0.62644	222710	194476	204365	195957	203217
0.76216	-499986	0.62698	224053	193939	204330	196687	202194
0.76375	-499986	0.62751	222711	193984	204844	196394	201729
0.76534	-499986	0.62804	223105	193920	202926	195158	202650
0.76693	-499986	0.62857	221869	193241	203672	195592	202224
0.76852	-499986	0.6291	221398	194121	204682	196289	199521
0.77011	-499986	0.62963	220829	192484	202358	194050	200946
0.7717	-499986	0.63017	221451	191539	200700	192675	202911
0.77329	-499986	0.6307	217862	192353	202263	194794	200934
0.77488	-499986	0.63123	221750	190355	200060	191616	198851
0.77647	-499986	0.63176	219198	194028	204104	196037	199995
0.77806	-499986	0.63229	220601	190948	201156	192802	197018
0.77965	-499986	0.63283	220376	191916	201427	193514	201820
0.78124	-499986	0.63336	219559	191297	201442	192817	198333
0.78283	-499986	0.63389	218870	192225	202286	193451	199588
0.78442	-499986	0.63442	219321	190041	199202	192766	198679
0.78601	-499986	0.63495	217474	189891	200167	192669	200095
0.7876	-499986	0.63549	219877	189590	198720	192054	199098
0.78919	-499986	0.63602	218057	190296	201110	194278	196717
0.79078	-499986	0.63655	220321	190004	200723	193254	195671
0.79237	-499987	0.63708	217267	191200	200867	193376	199456
0.79396	-499987	0.63761	220864	189395	198436	192366	199050
0.79555	-499987	0.63814	218223	191348	202069	194023	198807
0.79715	-499987	0.63868	219563	190297	200741	193528	196536
0.79874	-499987	0.63921	218301	191448	200526	193473	199227
0.80033	-499987	0.63974	219349	190564	200153	192545	197043
0.80192	-499987	0.64027	219524	191352	201094	193805	199202
0.80351	-499987	0.6408	220419	190740	200109	193464	197609
0.8051	-499987	0.64133	219921	191798	202582	193037	197681
0.80669	-499987	0.64187	218763	191849	200408	193801	199636
0.80828	-499987	0.6424	219695	190912	200900	192917	199668
0.80987	-499987	0.64293	221163	190913	200834	192425	199988
0.81146	-499987	0.64346	217979	191756	201745	193908	199371
0.81305	-499987	0.64399	219713	188702	199610	191079	197660
0.81464	-499987	0.64453	218543	191419	202286	193395	198549
0.81623	-499987	0.64506	217978	190505	199122	192777	194563
0.81782	-499987	0.64559	222263	190576	199528	191911	199523
0.81941	-499987	0.64612	219452	193166	203775	195763	198457
0.821	-499987	0.64665	218165	191944	202979	193791	197480
0.82259	-499987	0.64719	220589	189619	200067	191847	200887
0.82418	-499987	0.64772	217066	191721	202001	193954	198585
0.82577	-499987	0.64825	221382	190540	200504	192044	196180
0.82736	-499987	0.64878	218813	192409	202990	194073	199635
0.82895	-499987	0.64931	219763	191080	200660	192922	197434
0.83054	-499987	0.64985	219431	190937	202025	194615	199983
0.83213	-499987	0.65038	219168	191326	200527	192603	199081
0.83372	-499987	0.65091	219080	190971	200646	194250	199373
0.83531	-499987	0.65144	220468	191123	201212	193070	199565
0.8369	-499987	0.65197	218804	191948	200238	193882	198144
0.83849	-499987	0.6525	220123	190316	200414	191863	198542
0.84008	-499987	0.65304	219156	191539	202890	193956	197951
0.84167	-499987	0.65357	219872	191846	199756	192310	197007
0.84326	-499987	0.6541	219566	191510	200186	193482	199689
0.84485	-499987	0.65463	220162	190715	201201	193796	197302
0.84644	-499987	0.65516	217772	191984	200508	193116	197685
0.84802	-499987	0.65569	219628	190780	199792	192555	198793
0.84961	-499987	0.65623	217899	190286	201346	193979	198095
0.8512	-499987	0.65676	218960	188990	198994	191163	197599
0.85279	-499987	0.65729	217283	191481	201614	193303	199247
0.85438	-499987	0.65782	218906	188678	200286	191985	196428
0.85597	-499988	0.65835	217288	191318	202223	194089	200646
0.85756	-499988	0.65889	217013	189817	199194	192938	197154
0.85915	-499988	0.65942	215961	189992	199502	191214	198100
0.86074	-499988	0.65995	217853	188777	197818	191064	197849
0.86233	-499988	0.66048	216228	188763	200792	192542	196467
0.86392	-499988	0.66101	217448	188606	198198	190870	197032
0.86551	-499988	0.66155	215999	189252	198515	191131	198534
0.8671	-499988	0.66208	217636	187756	197292	190329	195743
0.86869	-499988	0.66261	215869	188475	199159	191276	197619
0.87028	-499988	0.66314	216551	189596	197972	191556	196073
0.87187	-499988	0.66367	215586	189368	197890	192118	195318
0.87346	-499988	0.66421	217544	188880	197685	189831	198437
0.87505	-499988	0.66474	215348	189806	198636	191441	196659
0.87664	-499988	0.66527	216256	187659	196780	188927	196007
0.87823	-499988	0.6658	215191	189403	198256	191861	196834
0.87982	-499988	0.66633	214770	187507	198028	189030	194315
0.88141	-499988	0.66686	214128	188043	197488	189510	198203
0.883	-499988	0.6674	215590	187488	197213	188994	196093
0.88459	-499988	0.66793	214506	187849	197850	190697	197437
0.88618	-499988	0.66846	216009	186260	197458	189164	194405
0.88777	-499988	0.66899	213916	188196	198602	190145	195787
0.88936	-499988	0.66952	215251	188212	197029	189885	193544
0.89095	-499988	0.67006	212139	188104	197419	190882	195836
0.89254	-499988	0.67059	215209	185379	196080	188741	194230
0.89413	-499988	0.67112	212991	187756	196878	189754	195588
0.89572	-499988	0.67165	214653	185662	195496	188180	194570
0.89731	-499988	0.67218	213372	187972	197057	189397	195536
0.8989	-499988	0.67271	214643	186902	197026	189139	193642
0.90049	-499988	0.67325	211758	187966	198315	190334	193420
0.90208	-499988	0.67378	216153	184270	194143	186732	193891
0.90367	-499988	0.67431	213811	188844	197941	191612	196941
0.90526	-499988	0.67484	216252	188582	195972	189639	192220
0.90685	-499988	0.67537	213437	188518	196527	191153	197607
0.90844	-499988	0.67591	214079	187307	194481	187959	194396
0.91003	-499988	0.67644	213244	186668	195856	189307	196633
0.91162	-499988	0.67697	215216	186308	194504	188659	193453
0.9132	-499988	0.6775	212419	187254	195816	188950	195812
0.91479	-499988	0.67803	214407	185945	195388	187405	194878
0.91638	-499988	0.67857	212514	187236	196504	190433	194604
0.91797	-499988	0.6791	214475	186688	195781	188787	190616
0.91956	-499988	0.67963	213155	186625	195932	189811	195680
0.92115	-499988	0.68016	213916	186921	195531	188828	193496
0.92274	-499988	0.68069	211167	188238	196812	188284	195443
0.92433	-499988	0.68122	213521	185297	195010	186250	194025
0.92592	-499988	0.68176	211507	186371	196539	189042	195511
0.92751	-499988	0.68229	213444	185681	195668	187740	193991
0.9291	-499988	0.68282	212610	186768	196352	188324	195670
0.93069	-499988	0.68335	213805	186059	194568	189175	193527
0.93228	-499988	0.68388	212609	186676	195696	188979	195407
0.93387	-499988	0.68442	214798	185531	196005	187730	193865
0.93546	-499988	0.68495	210549	187404	196336	189354	193705
0.93705	-499988	0.68548	213579	184035	193198	187564	193990
0.93864	-499988	0.68601	212174	187982	196416	189099	194717
0.94023	-499988	0.68654	213214	185960	195036	187340	191733
0.94182	-499988	0.68707	211287	186684	196674	189588	193795
0.94341	-499988	0.68761	214108	184515	193616	187988	192415
0.945	-499988	0.68814	214850	187430	197074	189709	193239
0.94659	-499988	0.68867	212246	187448	196518	190454	192270
0.94817	-499989	0.6892	212297	185648	195804	189104	194931
0.94976	-499989	0.68973	212303	184116	195519	188393	194867
0.95135	-499989	0.69027	211505	184820	194593	187875	193919
0.95294	-499989	0.6908	212090	184299	193377	186387	195106
0.95453	-499989	0.69133	212253	184764	194946	187885	193582
0.95612	-499989	0.69186	212816	186273	194663	187209	192782
0.95771	-499989	0.69239	211144	185763	196920	188531	192555
0.9593	-499989	0.69293	212045	184030	193499	186678	193749
0.96089	-499989	0.69346	209670	186377	195234	187046	194329
0.96248	-499989	0.69399	211713	184091	193095	185912	193131
0.96407	-499989	0.69452	210740	184436	194296	187084	192935
0.96566	-499989	0.69505	212694	184832	194364	187058	192373
0.96725	-499989	0.69558	209664	185361	195319	187995	192214
0.96884	-499989	0.69612	211861	183376	193284	186609	190954
0.97043	-499989	0.69665	209869	185988	195456	187220	194635
0.97202	-499989	0.69718	212705	183083	193492	186773	191550
0.97361	-499989	0.69771	210453	185950	195580	188365	190588
0.97519	-499989	0.69824	211910	183246	192882	185991	191926
0.97678	-499989	0.69878	210033	185518	195744	186949	194933
0.97837	-499989	0.69931	210549	184481	193783	186522	192618
0.97996	-499989	0.69984	209954	186312	195948	188115	193679
0.98155	-499989	0.70037	210813	183894	192997	187123	191679
0.98314	-499989	0.7009	210658	185419	194481	187411	194610
0.98473	-499989	0.70144	209165	183726	194362	186515	190152
0.98632	-499989	0.70197	208912	185032	192908	186121	193252
0.98791	-499989	0.7025	211649	184288	192411	186339	192409
0.9895	-499989	0.70303	209678	185732	194126	187977	190804
0.99109	-499989	0.70356	209549	183894	192640	186617	190562
0.99268	-499989	0.70409	208469	184041	192327	186227	191887
0.99427	-499989	0.70463	210493	183332	192395	185108	191687
0.99586	-499989	0.70516	209059	186092	194756	188268	192502
0.99744	-499989	0.70569	210740	182990	191399	184488	190137
0.99903	-499989	0.70622	208495	184939	193391	187972	193289
1.00062	-499989	0.70675	211089	182896	192792	185501	190109
1.00221	-499989	0.70729	209105	186449	194170	188422	193146
1.0038	-499989	0.70782	209725	182673	192552	184761	191018
1.00539	-499989	0.70835	207603	184067	192342	185474	192125
1.00698	-499989	0.70888	210204	181808	190787	184360	191834
1.00857	-499989	0.70941	208657	185208	194287	186966	191602
1.01016	-499989	0.70995	209600	182081	193009	185226	189931
1.01175	-499989	0.71048	208316	184153	192472	185466	192498
1.01334	-499989	0.71101	210380	183697	191095	185307	190674
1.01493	-499989	0.71154	208899	184233	193420	186823	190449
1.01651	-499989	0.71207	210255	184051	192650	185105	191157
1.0181	-499989	0.7126	207999	185192	193926	187181	190390
1.01969	-499989	0.71314	208936	183102	191564	183967	189852
1.02128	-499989	0.71367	207012	183262	192500	186119	193015
1.02287	-499989	0.7142	210928	182305	191950	185396	189755
1.02446	-499989	0.71473	208007	183816	193330	186760	190755
1.02605	-499989	0.71526	210135	183569	193492	185340	190890
1.02764	-499989	0.7158	206773	184067	192930	186070	193182
1.02923	-499989	0.71633	211294	181115	190626	183367	191458
1.03082	-499989	0.71686	208544	185587	194878	187720	192182
1.03241	-499989	0.71739	210232	183160	192591	185793	188083
1.034	-499989	0.71792	207884	184481	192516	186548	193301
1.03558	-499989	0.71846	209421	181918	190648	184360	191686
1.03717	-499989	0.71899	206915	184312	193386	186528	192740
1.03876	-499989	0.71952	208787	181686	190167	184592	190404
1.04035	-499989	0.72005	206132	183129	192715	184764	192259
1.04194	-499989	0.72058	208143	181756	190594	182734	187795
1.04353	-499989	0.72111	205541	182188	192738	185113	191461
1.04512	-499989	0.72165	206105	180580	189516	182482	186777
1.04671	-499989	0.72218	205664	181145	189905	183089	191139
1.0483	-499989	0.72271	205765	180840	189707	182537	188596
1.04989	-499989	0.72324	204977	181456	190874	183714	188710
1.05147	-499989	0.72377	205851	179971	189868	182624	186342
1.05306	-499989	0.7243	204780	181828	190510	183464	190162
1.05465	-499989	0.72484	205999	179697	189268	181368	188092
1.05624	-499989	0.72537	204879	181248	190547	183368	188066
1.05783	-499989	0.7259	205451	180070	188795	182525	186033
1.05942	-499989	0.72643	205180	181190	190251	183439	187632
1.06101	-499989	0.72696	205286	179212	188766	181997	187002
1.0626	-499989	0.7275	203905	180060	190771	182755	188112
1.06419	-499989	0.72803	207230	180118	188755	182724	187041
1.06577	-499989	0.72856	203768	182732	191888	183696	188850
1.06736	-499989	0.72909	205806	180251	188494	181912	186839
1.06895	-499989	0.72962	204479	181432	190538	182643	189461
1.07054	-499989	0.73016	204754	179718	187890	181328	186998
1.07213	-499989	0.73069	207384	179976	188482	182150	188208
1.07372	-499989	0.73122	208312	182347	191529	185691	187307
1.07531	-499989	0.73175	204575	184609	192724	186903	187591
1.0769	-499989	0.73228	207518	180232	189458	182655	190627
1.07849	-499989	0.73282	204103	181876	191235	184177	191102
1.08007	-499989	0.73335	207240	179179	187255	181185	188369
1.08166	-499989	0.73388	204417	181680	191242	184838	189731
1.08325	-499989	0.73441	206400	180028	189758	182012	186981
1.08484	-499989	0.73494	204366	181008	190517	183771	189740
1.08643	-499989	0.73547	206065	179758	188291	182620	187612
1.08802	-499989	0.73601	204236	181344	191278	183640	188588
1.08961	-499989	0.73654	205199	179916	188704	183101	188004
1.0912	-499989	0.73707	203734	180387	190698	183022	190099
1.09278	-499989	0.7376	207271	179128	188293	182015	187139
1.09437	-499989	0.73813	204764	182688	190967	184682	188079
1.09596	-499989	0.73866	206963	180214	190410	183025	187025
1.09755	-499989	0.7392	203353	181332	191228	183950	191123
1.09914	-499989	0.73973	205891	179342	188673	182586	187688
1.10073	-499989	0.74026	203436	181177	189592	183234	189897
1.10232	-499989	0.74079	204670	177732	186942	180059	186931
1.10391	-499989	0.74132	202994	180411	190139	182236	188844
1.10549	-499989	0.74186	205068	178560	187003	180999	185616
1.10708	-499989	0.74239	202672	181088	189677	183301	187817
1.10867	-499989	0.74292	205153	178540	188155	180723	186125
1.11026	-499989	0.74345	202736	181281	190634	183357	188928
1.11185	-499989	0.74398	203993	178944	187794	181792	187406
1.11344	-499989	0.74452	201486	180438	189299	182551	189299
1.11503	-499989	0.74505	205700	177779	187350	179780	186035
1.11661	-499989	0.74558	201414	182265	190048	183983	189381
1.1182	-499989	0.74611	204407	177747	186658	179510	184763
1.11979	-499989	0.74664	201930	180409	188725	183007	189547
1.12138	-499989	0.74717	202912	176798	184538	179906	184836
1.12297	-499989	0.74771	201631	178766	187381	181586	187864
1.12456	-499989	0.74824	204483	177188	186968	180593	184170
1.12615	-499989	0.74877	202181	179147	188767	180565	186487
1.12774	-499989	0.7493	202950	177256	186895	179546	186276
1.12932	-499989	0.74983	201250	178758	186951	181226	188318
1.13091	-499989	0.75037	203398	178124	186970	180455	184745
1.1325	-499989	0.7509	202585	178137	187260	181307	187402
1.13409	-499989	0.75143	202206	177948	186996	180761	185257
1.13568	-499989	0.75196	201852	178561	187086	180732	185778
1.13727	-499989	0.75249	203189	177796	186055	180411	186026
1.13885	-499989	0.75302	201468	179558	188066	182331	185952
1.14044	-499989	0.75356	203465	177270	186462	179354	184437
1.14203	-499989	0.75409	200284	179030	188036	181869	188113
1.14362	-499989	0.75462	202972	176854	185299	178703	184056
1.14521	-499989	0.75515	200619	178745	188080	181821	187885
1.1468	-499989	0.75568	202463	176465	185493	179066	183943
1.14839	-499989	0.75621	199909	178640	186011	180258	187652
1.14997	-499989	0.75675	203366	176958	185314	179549	184261
1.15156	-499989	0.75728	201215	179686	188580	181685	185581
1.15315	-499989	0.75781	202010	177580	186184	180097	183467
1.15474	-499989	0.75834	199790	177771	187957	180105	188121
1.15633	-499989	0.75887	203038	176328	185154	177687	186693
1.15792	-499989	0.75941	200721	178699	186933	182170	186412
1.1595	-499989	0.75994	203411	177972	186419	179929	183729
1.16109	-499989	0.76047	200855	179086	187367	181529	187329
1.16268	-499989	0.761	202281	177184	186013	179627	184740
1.16427	-499989	0.76153	202204	178982	186109	179739	188737
1.16586	-499989	0.76207	202680	178424	187399	180579	185395
1.16745	-499989	0.7626	201491	178718	187710	180625	185407
1.16904	-499989	0.76313	202924	177715	186650	180076	185335
1.17062	-499989	0.76366	200323	178947	189051	181723	188735
1.17221	-499989	0.76419	203097	176283	185726	179750	185235
1.1738	-499989	0.76472	201767	180008	190440	182721	188063
1.17539	-499989	0.76526	203104	177625	186462	179494	184078
1.17698	-499989	0.76579	199820	179832	187478	181821	188028
1.17856	-499989	0.76632	202015	176670	185512	178882	183697
1.18015	-499989	0.76685	200605	178785	189000	181430	186367
1.18174	-499989	0.76738	201971	177260	186977	179336	184028
1.18333	-499989	0.76792	200503	178192	187698	180187	187441
1.18492	-499989	0.76845	202122	177438	185238	179208	187674
1.18651	-499989	0.76898	201932	178515	186820	181562	186248
1.18809	-499989	0.76951	202891	176198	185659	179806	183860
1.18968	-499989	0.77004	198956	178732	187103	179688	185949
1.19127	-499989	0.77057	202394	175763	184868	178152	186125
1.19286	-499989	0.77111	199282	178296	186377	181294	186118
1.19445	-499989	0.77164	201800	177376	185922	177950	182610
1.19604	-499989	0.77217	199809	178097	187789	181267	185668
1.19762	-499989	0.7727	201106	175472	185409	178453	185080
1.19921	-499989	0.77323	201317	178416	187064	179341	185572
1.2008	-499989	0.77376	204083	177339	185449	180131	183850
1.20239	-499989	0.7743	197709	178422	187633	181401	185285
1.20398	-499989	0.77483	200741	175211	183284	178259	185031
1.20556	-499989	0.77536	198294	178228	185938	179408	185212
1.20715	-499989	0.77589	199942	175920	184370	177776	182166
1.20874	-499989	0.77642	195995	177355	185215	178992	184654
1.21033	-499989	0.77696	199551	173243	181996	174940	183145
1.21192	-499989	0.77749	195819	176987	184368	178177	185240
1.21351	-499989	0.77802	197852	174688	182522	176089	180528
1.21509	-499989	0.77855	195640	175065	183104	177148	181805
1.21668	-499989	0.77908	197690	172745	181524	175599	181578
1.21827	-499989	0.77961	193705	174144	183274	177465	182114
1.21986	-499989	0.78015	198101	173428	180929	174714	180786
1.22145	-499989	0.78068	194699	175187	184314	178093	182358
1.22303	-499989	0.78121	197490	172307	180434	174711	177805
1.22462	-499989	0.78174	195854	174574	182548	176990	182285
1.22621	-499989	0.78227	198398	173225	181762	174779	179703
1.2278	-499989	0.78281	197090	174323	182021	177713	182133
1.22939	-499989	0.78334	199633	173435	181396	176173	180976
1.23097	-499989	0.78387	196242	174644	185281	177125	182601
1.23256	-499989	0.7844	200157	173774	181977	175033	181499
1.23415	-499989	0.78493	196452	175209	184298	178195	183620
1.23574	-499989	0.78546	199728	174054	182625	177389	181950
1.23733	-499989	0.786	197193	176060	184203	179010	184810
1.23891	-499989	0.78653	201870	173603	181702	177176	183269
1.2405	-499989	0.78706	197889	177572	185019	180168	183924
1.24209	-499989	0.78759	200410	174307	182828	177153	182377
1.24368	-499989	0.78812	197794	177953	187276	179671	185641
1.24526	-499989	0.78865	197974	175209	183582	177273	182379
1.24685	-499989	0.78919	197548	175393	183986	177314	186405
1.24844	-499989	0.78972	198904	174848	182214	176993	181192
1.25003	-499989	0.79025	197504	175748	184522	178581	182120
1.25162	-499989	0.79078	198062	174793	184331	177522	182221
1.2532	-499989	0.79131	195760	176516	183307	178999	184758
1.25479	-499989	0.79184	199466	174048	181062	175326	181931
1.25638	-499989	0.79238	196290	177118	184942	178157	184817
1.25797	-499989	0.79291	199485	173939	182905	176375	181803
1.25956	-499989	0.79344	196297	176072	185442	179282	185077
1.26114	-499989	0.79397	200443	173296	180392	175997	182360
1.26273	-499989	0.7945	195754	175811	185196	178425	184076
1.26432	-499989	0.79504	197768	173441	181338	176043	181633
1.26591	-499989	0.79557	196607	175472	181741	177393	182488
1.26749	-499988	0.7961	197514	173635	181472	176751	180830
1.26908	-499988	0.79663	195104	174924	183724	177603	183197
1.27067	-499988	0.79716	196613	173222	181256	175421	180232
1.27226	-499988	0.79769	195381	173849	181662	176204	184840
1.27385	-499988	0.79823	196795	172817	181377	173809	179030
1.27543	-499988	0.79876	193922	173680	182313	176377	181129
1.27702	-499988	0.79929	196039	171654	181083	173924	179622
1.27861	-499988	0.79982	193140	173001	181596	176038	182553
1.2802	-499988	0.80035	195955	171177	179457	173697	178806
1.28178	-499988	0.80088	193254	173505	181715	177383	180628
1.28337	-499988	0.80142	197516	170136	178106	173164	179810
1.28496	-499988	0.80195	194352	174086	183594	177659	181656
1.28655	-499988	0.80248	195103	172500	179279	175272	179852
1.28813	-499988	0.80301	189944	173360	182010	175995	182589
1.28972	-499988	0.80354	195695	169326	176904	171216	178830
1.29131	-499988	0.80408	195543	174054	182723	175583	180215
1.2929	-499988	0.80461	197913	173672	179900	175604	176252
1.29449	-499988	0.80514	195044	176504	183556	177907	181658
1.29607	-499988	0.80567	197381	172867	180558	174210	181668
1.29766	-499988	0.8062	193318	174494	183816	176934	183765
1.29925	-499988	0.80673	191892	171537	179494	174213	177789
1.30084	-499988	0.80727	190946	170694	178488	172087	184193
1.30242	-499988	0.8078	194201	169537	178241	171928	178774
1.30401	-499988	0.80833	193375	172092	180161	174991	178256
1.3056	-499988	0.80886	195360	172115	179765	173519	176304
1.30719	-499988	0.80939	191949	172758	180850	175275	179895
1.30877	-499988	0.80992	195809	170216	177105	171841	180042
1.31036	-499988	0.81046	192620	173270	181356	176163	180539
1.31195	-499988	0.81099	195711	170020	178495	173771	176233
1.31354	-499988	0.81152	193616	173664	182219	175750	180368
1.31512	-499988	0.81205	195355	171507	179263	173215	178426
1.31671	-499988	0.81258	193324	172033	181431	175944	180866
1.3183	-499988	0.81311	196649	171123	179667	173894	177997
1.31989	-499988	0.81524	195504	174251	182572	176423	180127
1.32147	-499988	0.81577	194406	173598	181771	176712	180361
1.32306	-499988	0.8163	195572	172120	179767	174859	182867
1.32465	-499988	0.81684	192941	173091	182380	175786	181893
1.32624	-499988	0.81737	195138	169432	178416	173473	179306
1.32782	-499988	0.8179	189869	173547	181620	175005	182512
1.32941	-499988	0.81843	195238	169539	177613	171954	178419
1.331	-499987	0.81896	191605	171681	179764	173209	182203
1.33258	-499987	0.81949	194563	169878	177842	172115	175656
1.33417	-499987	0.82003	189943	171739	181058	173690	178326
1.33576	-499987	0.82056	194311	169276	176822	172127	177253
1.33735	-499987	0.82109	191109	172169	179881	174680	180760
1.33893	-499987	0.82162	194290	169544	177039	172033	176916
1.34052	-499987	0.82215	190769	172593	180105	174243	179491
1.34211	-499987	0.82269	194295	169384	177650	171390	175375
1.3437	-499987	0.82322	192355	172040	178686	173899	180759
1.34528	-499987	0.82375	194213	171057	180089	173310	177860
1.34687	-499987	0.82428	191254	172137	181029	173947	178009
1.34846	-499987	0.82481	193496	169360	177278	171655	177973
1.35005	-499987	0.82534	190535	172078	179389	174351	179299
1.35163	-499987	0.82587	194542	169297	177622	172901	178325
1.35322	-499987	0.82641	190706	174078	181554	175768	179555
1.35481	-499987	0.82694	194593	169366	177924	172549	177573
1.35639	-499987	0.82747	191221	172883	180719	175412	179787
1.35798	-499987	0.828	193832	169248	178084	173403	177353
1.35957	-499987	0.82853	191884	172542	180593	175267	180884
1.36116	-499987	0.82906	193081	170137	178019	171117	178287
1.36274	-499987	0.8296	191856	171675	179485	174149	180596
1.36433	-499987	0.83013	195422	171582	178507	173332	177736
1.36592	-499987	0.83066	190432	173313	180859	175538	177062
1.3675	-499987	0.83119	192580	169377	178453	171275	179201
1.36909	-499986	0.83172	191728	171777	178787	173939	180980
1.37068	-499986	0.83225	192607	169846	177460	171793	177247
1.37227	-499986	0.83279	192082	171915	179590	174037	178168
1.37385	-499986	0.83332	193819	169310	177838	171818	177438
1.37544	-499986	0.83385	190506	171339	179816	173708	180816
1.37703	-499986	0.83438	192533	169307	176139	170123	177754
1.37861	-499986	0.83491	190088	170534	178642	173772	180668
1.3802	-499986	0.83545	193451	169467	177812	171236	176916
1.38179	-499986	0.83598	190313	171836	179123	174451	178314
1.38338	-499986	0.83651	192218	169009	176986	171796	176413
1.38496	-499986	0.83704	189830	171041	179438	173029	179882
1.38655	-499986	0.83757	193512	167748	176393	169789	175738
1.38814	-499986	0.8381	189872	171060	180372	174193	180043
1.38972	-499986	0.83863	191144	168702	175901	171497	175433
1.39131	-499986	0.83917	189560	169832	177515	171129	180005
1.3929	-499986	0.8397	190910	167558	175625	169690	175594
1.39448	-499985	0.84023	189584	170728	178873	172594	177325
1.39607	-499985	0.84076	192475	168235	176510	170484	176729
1.39766	-499985	0.84129	189076	170899	178694	173544	177846
1.39924	-499985	0.84182	192764	166884	175070	169406	174515
1.40083	-499985	0.84236	189128	170331	179680	174009	178211
1.40242	-499985	0.84289	191650	168985	175578	170256	173889
1.40401	-499985	0.84342	188652	170100	178960	172855	178675
1.40559	-499985	0.84395	195062	167604	175971	170506	174976
1.40718	-499985	0.84448	189373	172702	180831	176000	178174
1.40877	-499985	0.84501	192729	168003	177079	170437	174854
1.41035	-499985	0.84555	189238	170571	178610	174662	180971
1.41194	-499985	0.84608	192009	168188	176036	170680	174891
1.41353	-499985	0.84661	189317	170452	178812	173197	179304
1.41511	-499984	0.84714	192103	168457	175966	170609	175820
1.4167	-499984	0.84767	189635	172025	177770	173190	177733
1.41829	-499984	0.8482	192713	167272	175592	169891	176750
1.41987	-499984	0.84874	189092	171446	179732	173901	177344
1.42146	-499984	0.84927	191985	168689	176438	170798	175134
1.42305	-499984	0.8498	187531	171268	180717	173779	178573
1.42463	-499984	0.85033	190995	167654	175002	169123	177189
1.42622	-499984	0.85086	189397	170268	178267	172784	179078
1.42781	-499984	0.85139	191411	167244	174330	169644	174087
1.42939	-499983	0.85192	186934	169518	177648	171953	177235
1.43098	-499983	0.85246	191581	167195	174860	170082	176129
1.43257	-499983	0.85299	186127	170044	177767	171839	176162
1.43415	-499983	0.85352	189212	165968	173329	167823	175309
1.43574	-499983	0.85405	184762	168008	175390	170108	177745
1.43733	-499983	0.85458	186986	163873	170865	166734	171751
1.43891	-499983	0.85511	183531	166441	174512	168267	175995
1.4405	-499983	0.85565	186560	163355	170942	164676	170434
1.44209	-499982	0.85618	185057	165712	173619	167813	173030
1.44367	-499982	0.85671	186427	164299	173714	166026	170609
1.44526	-499982	0.85724	184335	165958	173943	167307	173307
1.44685	-499982	0.85777	186520	164675	172092	165816	171757
1.44843	-499982	0.8583	185998	166809	172652	168824	173673
1.45002	-499982	0.85884	189452	165022	173908	168551	172492
1.45161	-499982	0.85937	185597	167972	176172	171313	173911
1.45319	-499981	0.8599	189394	164492	172891	167964	172869
1.45478	-499981	0.86043	186769	168536	175928	171050	176522
1.45637	-499981	0.86096	189844	166251	174337	169403	171483
1.45795	-499981	0.86149	186417	168696	176687	170974	175761
1.45954	-499981	0.86202	187416	165908	173752	168836	173388
1.46113	-499981	0.86256	186982	168222	175808	169615	176962
1.46271	-499980	0.86309	189982	166329	174921	168750	173188
1.4643	-499980	0.86362	185479	168712	176937	170154	175215
1.46589	-499980	0.86415	190577	166480	172744	169321	174617
1.46747	-499980	0.86468	186141	169150	176536	171160	175387
1.46906	-499980	0.86521	189219	166369	173598	167936	174123
1.47065	-499979	0.86575	186999	167640	176122	170973	176706
1.47223	-499979	0.86628	188551	166691	174424	168949	173721
1.47382	-499979	0.86681	186824	168724	176486	170595	174926
1.4754	-499979	0.86734	189313	166788	174307	169159	173906
1.47699	-499978	0.86787	185586	168833	175374	171020	175102
1.47858	-499978	0.8684	189336	165387	172571	167747	174579
1.48016	-499978	0.86893	185545	168859	177030	171083	176875
1.48175	-499978	0.86947	187273	164985	173063	167344	174598
1.48334	-499977	0.87	183858	168235	175298	170549	178155
1.48492	-499977	0.87053	188939	165246	172667	167772	172684
1.48651	-499977	0.87106	186022	168056	176169	170828	174208
1.4881	-499976	0.87159	185657	165302	173194	168630	170910
1.48968	-499976	0.87212	185907	165572	173190	168263	175263
1.49127	-499976	0.87266	188492	166888	173719	169066	172273
1.49285	-499975	0.87319	184118	168102	175133	170024	171824
1.49444	-499975	0.87372	187367	164868	172335	167282	173539
1.49603	-499975	0.87425	184612	167577	175298	170340	176792
1.49761	-499974	0.87478	187589	165136	171988	167497	171892
1.4992	-499974	0.87531	185091	166184	174832	168546	174572
1.50079	-499973	0.87585	187111	166742	173124	167555	172194
1.50237	-499973	0.87638	183758	166985	174204	169283	174470
1.50396	-499972	0.87691	188052	164385	171253	167979	172885
1.50554	-499972	0.87744	184249	167710	173973	170327	176301
1.50713	-499972	0.87797	185887	164993	172436	165799	170771
1.50872	-499971	0.8785	184655	165921	173446	168188	175025
1.5103	-499970	0.87903	187749	164628	171840	166626	171936
1.51189	-499970	0.87957	183781	166614	175492	169574	172833
1.51348	-499969	0.8801	187453	163536	171364	165324	171607
1.51506	-499969	0.88063	183460	167664	174811	169667	173983
1.51665	-499968	0.88116	187170	163889	170091	166749	173256
1.51823	-499967	0.88169	182983	167393	174543	169904	174644
1.51982	-499967	0.88222	185761	163280	170716	165424	171429
1.52141	-499966	0.88276	183134	164460	173110	167902	174505
1.52299	-499965	0.88329	184670	163100	169465	165548	170819
1.52458	-499964	0.88382	183270	166065	172624	167417	171318
1.52616	-499964	0.88435	185885	162447	169591	166309	170285
1.52775	-499963	0.88488	182309	166192	173614	168536	172435
1.52934	-499962	0.88541	185771	161344	170440	164336	170850
1.53092	-499961	0.88594	180803	165651	174982	169256	174767
1.53251	-499960	0.88647	186949	161511	168676	162902	169570
1.53409	-499959	0.88701	182729	167494	174862	168803	174475
1.53568	-499958	0.88754	185837	163246	171325	166195	167965
1.53727	-499956	0.88807	181542	165707	173434	168382	175067
1.53885	-499955	0.8886	184213	162795	169122	164195	170428
1.54044	-499954	0.88913	180620	164668	172501	167339	172690
1.54202	-499952	0.88966	185402	161606	169149	164985	168631
1.54361	-499951	0.89019	182668	165340	172755	167658	171317
1.5452	-499949	0.89073	184032	163265	170039	165580	169211
1.54678	-499948	0.89126	181097	164848	172100	166467	171261
1.54837	-499946	0.89179	183527	162308	170082	164668	170495
1.54995	-499944	0.89232	181668	164284	170630	167471	170924
1.55154	-499942	0.89285	186626	162512	170154	164532	170115
1.55312	-499940	0.89338	182766	166420	174025	169067	173459
1.55471	-499937	0.89392	185593	162811	170144	164847	169236
1.5563	-499935	0.89445	181009	165008	173495	168546	174177
1.55788	-499932	0.89498	183197	162033	169006	163828	169907
1.55947	-499929	0.89551	181081	162913	171675	166228	173943
1.56105	-499926	0.89604	183318	162174	168839	165308	169825
1.56264	-499922	0.89657	180659	164924	171115	166753	172021
1.56423	-499919	0.8971	185418	163089	168334	164117	169368
1.56581	-499915	0.89764	180673	165504	172330	167956	171704
1.5674	-499910	0.89817	184394	160895	169065	163642	168376
1.56898	-499905	0.8987	180757	164017	171448	167363	172572
1.57057	-499900	0.89923	182737	161733	169054	163871	168526
1.57215	-499894	0.89976	179034	163635	171003	165773	172664
1.57374	-499888	0.90029	184394	161080	166742	163050	169234
1.57533	-499881	0.90082	182072	163428	171542	166901	169179
1.57691	-499873	0.90136	183337	161779	169338	164206	168354
1.5785	-499864	0.90189	180870	164092	171124	166544	171475
1.58008	-499855	0.90242	183870	161552	167922	164342	168839
1.58167	-499844	0.90295	180398	163915	171192	166435	171907
1.58325	-499831	0.90348	183067	162302	169436	164916	167969
1.58484	-499817	0.90401	180983	162977	170835	165812	171879
1.58642	-499801	0.90454	183339	161274	168572	162426	168264
1.58801	-499783	0.90508	179992	164556	172307	166545	171739
1.5896	-499762	0.90561	184322	161133	169023	162896	169231
1.59118	-499737	0.90614	182495	165852	172767	168235	172957
1.59277	-499708	0.90667	185951	162305	168976	164749	168593
1.59435	-499674	0.9072	181809	165564	174349	168306	173271
1.59594	-499633	0.90773	183434	163144	169192	164270	168938
1.59752	-499584	0.90826	180851	164705	171776	167940	173350
1.59911	-499523	0.90879	185031	161920	169177	164962	168418
1.60069	-499448	0.90933	181634	164598	172788	167729	172271
1.60228	-499353	0.90986	183713	162346	169662	165405	169851
1.60387	-499230	0.91039	180231	163544	172221	167622	171980
1.60545	-499069	0.91092	184047	160599	168012	163902	169974
1.60704	-498850	0.91145	180879	163899	172053	166802	172300
1.60862	-498544	0.91198	185339	161569	169184	163668	167787
1.61021	-498096	0.91251	180633	165491	173038	168097	172937
1.61179	-497389	0.91305	182862	161082	168659	163754	170969
1.61338	-495991	0.91358	180749	164060	172513	167205	172505
1.61496	-492044	0.91411	181797	161787	168260	163473	168829
1.61655	-480259	0.91464	180335	163067	171020	165077	173561
1.61813	-455007	0.91517	184509	161194	168391	164125	168128
1.61972	-425762	0.9157	179408	165944	172905	169189	170283
1.6213	-426183	0.91623	183182	160459	168200	163690	169052
1.62289	-455681	0.91677	178151	164632	170880	166682	172999
1.62447	-480688	0.9173	181846	160278	167040	162268	168575
1.62606	-492239	0.91783	179486	163048	169438	166057	171771
1.62765	-496089	0.91836	182481	160433	167492	162470	166129
1.62923	-497456	0.91889	177692	164035	171750	166685	170762
1.63082	-498151	0.91942	182610	158560	166901	162287	167386
1.6324	-498590	0.91995	178086	163081	171122	165679	170342
1.63399	-498891	0.92049	183734	159283	165866	162205	166716
1.63557	-499105	0.92102	178923	164542	172167	167540	169148
1.63716	-499263	0.92155	183150	159709	167638	163086	165304
1.63874	-499382	0.92208	178788	163760	170816	166901	172895
1.64033	-499475	0.92261	182631	159472	167871	162583	167734
1.64191	-499548	0.92314	179026	163136	170714	165985	171276
1.6435	-499607	0.92367	182799	159884	167434	162237	167312
1.64508	-499654	0.9242	178424	163955	171579	166235	170219
1.64667	-499694	0.92474	182897	160086	167712	162687	166644
1.64825	-499727	0.92527	178506	162617	170956	165026	171445
1.64984	-499755	0.9258	181215	160324	167913	162661	167550
1.65142	-499778	0.92633	177281	162782	169638	165023	169840
1.65301	-499798	0.92686	181805	159421	166481	161678	167753
1.65459	-499816	0.92739	177778	162974	170226	165687	170356
1.65618	-499831	0.92792	181979	159810	166662	162595	167074
1.65776	-499845	0.92846	176768	163134	169596	166266	171189
1.65935	-499856	0.92899	184425	157996	165074	160533	167335
1.66093	-499867	0.92952	178591	166304	172233	167588	170195
1.66252	-499876	0.93005	180017	160301	167084	162327	165815
1.6641	-499884	0.93058	177913	161922	168864	165138	172289
1.66569	-499891	0.93111	180849	159322	166632	162800	166693
1.66727	-499898	0.93164	177795	162161	169284	164568	169098
1.66886	-499904	0.93217	180878	159809	167044	162779	168099
1.67044	-499909	0.93271	177638	162293	169750	164956	170556
1.67203	-499914	0.93324	180512	159580	165888	162795	165924
1.67361	-499919	0.93377	177522	162518	169746	164989	169814
1.6752	-499923	0.9343	181576	159599	165391	161298	166671
1.67678	-499927	0.93483	177287	162856	171731	166131	170821
1.67837	-499930	0.93536	180770	158830	164809	161523	166835
1.67995	-499933	0.93589	177783	161969	169738	166033	170881
1.68154	-499936	0.93642	182024	158493	165724	162187	164887
1.68312	-499939	0.93696	176932	162126	170539	165942	168505
1.68471	-499941	0.93749	181164	158900	166396	162020	166194
1.68629	-499943	0.93802	177760	162615	169708	165391	170308
1.68788	-499946	0.93855	179771	159622	166400	161252	166797
1.68946	-499948	0.93908	176637	161336	169759	164428	171029
1.69105	-499949	0.93961	180817	158377	165940	162386	165489
1.69263	-499951	0.94014	177605	162129	169514	164153	169645
1.69422	-499953	0.94067	180553	158616	166441	160957	166524
1.6958	-499954	0.94121	177119	162498	170426	165086	170820
1.69738	-499956	0.94174	181539	159298	165442	161896	166186
1.69897	-499957	0.94227	175780	163286	169818	164985	171173
1.70055	-499958	0.9428	182420	157223	164112	160047	167621
1.70214	-499959	0.94333	177270	163366	170530	167474	170380
1.70372	-499960	0.94386	180005	159711	167184	162021	165413
1.70531	-499962	0.94439	177312	160874	168722	163981	171705
1.70689	-499963	0.94492	181199	158500	166192	161566	167491
1.70848	-499963	0.94546	176918	162413	168837	165635	169672
1.71006	-499964	0.94599	182311	158242	165624	160900	165758
1.71165	-499965	0.94652	175908	162873	170676	165187	170485
1.71323	-499966	0.94705	180992	158516	164586	160551	167197
1.71482	-499967	0.94758	177434	161004	168938	164714	171169
1.7164	-499967	0.94811	178892	158086	164575	160321	166042
1.71799	-499968	0.94864	176099	161541	169129	165010	169581
1.71957	-499969	0.94917	180376	157628	165154	161696	165322
1.72115	-499969	0.94971	175571	162498	168896	165572	170181
1.72274	-499970	0.95024	179023	158049	163985	159331	165529
1.72432	-499970	0.95077	174928	161093	168764	163057	170406
1.72591	-499971	0.9513	180482	157722	164828	161170	163380
1.72749	-499971	0.95183	175286	162210	169354	164048	168780
1.72908	-499972	0.95236	180143	157339	164191	159006	165969
1.73066	-499972	0.95289	176051	161199	168959	164587	169496
1.73225	-499973	0.95342	180018	156998	164976	159373	166182
1.73383	-499973	0.95395	175722	160934	168501	164619	170492
1.73541	-499973	0.95449	180333	158036	165224	160796	164946
1.737	-499974	0.95502	176053	162239	168961	164541	169914
1.73858	-499974	0.95555	180577	157810	164918	160658	164698
1.74017	-499974	0.95608	175104	161212	169546	164921	169652
1.74175	-499975	0.95661	177211	158298	164059	160785	165201
1.74334	-499975	0.95714	175981	160225	166454	162148	171375
1.74492	-499975	0.95767	179091	157557	164794	161378	164082
1.7465	-499976	0.9582	174298	161270	168621	163928	167592
1.74809	-499976	0.95874	179592	156513	163973	159925	165369
1.74967	-499976	0.95927	175423	161705	167360	164586	169177
1.75126	-499976	0.9598	178634	157390	163408	160219	164071
1.75284	-499977	0.96033	175324	160533	167488	163241	168908
1.75443	-499977	0.96086	177958	156455	164162	159228	165208
1.75601	-499977	0.96139	174994	160542	167869	162970	167636
1.75759	-499977	0.96192	179091	157150	164262	159912	161684
1.75918	-499977	0.96245	175035	160636	167891	162993	168336
1.76076	-499978	0.96298	178142	157203	164101	159864	164587
1.76235	-499978	0.96352	176154	160310	166337	162240	168775
1.76393	-499978	0.96405	177630	157535	165010	160020	164176
1.76552	-499978	0.96458	173625	159647	167470	162832	167610
1.7671	-499978	0.96511	177221	156535	162550	158945	164835
1.76868	-499978	0.96564	176130	160123	167455	163945	166418
1.77027	-499978	0.96617	178118	158529	163608	159342	164227
1.77185	-499979	0.9667	173558	159957	166966	162217	169015
1.77344	-499979	0.96723	177807	156555	163822	159105	165884
1.77502	-499979	0.96777	174095	160226	167415	162189	168071
1.7766	-499979	0.9683	176906	156267	163236	158446	162823
1.77819	-499979	0.96883	174923	159108	166605	161715	168033
1.77977	-499979	0.96936	177079	156845	164566	158441	163049
1.78136	-499979	0.96989	171921	158797	165897	161980	167678
1.78294	-499979	0.97042	176878	155130	162788	157503	164573
1.78452	-499979	0.97095	170893	158386	165964	161983	166507
1.78611	-499980	0.97148	178064	153339	161045	156549	161909
1.78769	-499980	0.97201	173346	160974	166384	162439	165510
1.78928	-499980	0.97254	174454	154313	162190	158165	160665
1.79086	-499980	0.97308	171387	156746	163767	160257	166922
1.79244	-499980	0.97361	176190	154966	161143	156779	162055
1.79403	-499980	0.97414	171830	158381	165581	160583	164315
1.79561	-499980	0.97467	175229	154729	162147	156981	161604
1.7972	-499980	0.9752	171765	156496	164327	160241	164514
1.79878	-499980	0.97573	176434	155165	161444	157703	161218
1.80036	-499980	0.97626	173566	158335	163845	160620	165530
1.80195	-499980	0.97679	175532	155529	161726	157214	163436
1.80353	-499980	0.97732	172286	159009	165684	160015	164584
1.80511	-499980	0.97786	175969	154567	161312	156703	162119
1.8067	-499980	0.97839	172352	157316	165149	161576	165219
1.80828	-499980	0.97892	175978	155728	162000	157799	161276
1.80987	-499980	0.97945	171329	157691	166003	160887	166177
1.81145	-499980	0.97998	176550	154487	161016	157084	163146
1.81303	-499980	0.98051	172306	158363	165582	162416	165534
1.81462	-499980	0.98104	176045	155546	161672	158399	162243
1.8162	-499980	0.98157	171943	157744	164886	161110	168021
1.81778	-499980	0.9821	174946	155783	161397	158111	163346
1.81937	-499980	0.98263	172851	157460	163754	160658	166785
1.82095	-499980	0.98317	176682	155839	162197	157813	161462
1.82254	-499980	0.9837	172321	157926	165109	161122	165807
1.82412	-499980	0.98423	175969	154515	161930	157884	163005
1.8257	-499980	0.98476	170043	157831	166084	159943	166635
1.82729	-499980	0.98529	175542	152922	160030	155853	161910
1.82887	-499980	0.98582	172677	158318	165359	160443	166012
1.83045	-499980	0.98635	176053	155369	161105	157872	160791
1.83204	-499980	0.98688	171248	157849	165365	161492	166319
1.83362	-499980	0.98741	174266	154974	161128	156747	163873
1.8352	-499980	0.98795	171295	156704	163840	159563	165791
1.83679	-499980	0.98848	174025	153893	161291	156766	162066
1.83837	-499980	0.98901	171388	157256	164383	159861	164932
1.83995	-499980	0.98954	174846	154589	161913	156372	161416
1.84154	-499980	0.99007	170807	158057	165584	160027	165063
1.84312	-499980	0.9906	172848	155134	160830	157101	161749
1.84471	-499980	0.99113	170148	155677	163291	159830	164458
1.84629	-499980	0.99166	174771	154367	160736	156527	162293
1.84787	-499980	0.99219	170148	157244	164781	160837	163278
1.84946	-499980	0.99272	173845	153424	159581	156500	160882
1.85104	-499980	0.99325	169592	156055	162610	158416	166191
1.85262	-499980	0.99379	173250	152834	159302	154929	159963
1.85421	-499980	0.99432	169623	157974	163623	159121	163778
1.85579	-499980	0.99485	173833	152847	159863	156575	158968
1.85737	-499980	0.99538	170296	156707	164128	159377	165115
1.85896	-499980	0.99591	172817	153048	160343	155669	161576
1.86054	-499980	0.99644	168703	155837	163789	158652	164781
1.86212	-499980	0.99697	173836	152218	158591	155634	162010
1.86371	-499980	0.9975	170351	156598	162374	160796	164368
1.86529	-499980	0.99803	172692	152950	158890	155445	159453
1.86687	-499980	0.99856	168313	156598	162717	158281	165535
1.86846	-499980	0.99909	171513	152417	156958	154433	159482
1.87004	-499980	0.99963	170200	154292	160039	157425	163862
1.87162	-499980	1.00016	174320	153818	160251	156943	158534
1.87321	-499980	1.00069	167914	156783	164402	159950	162172
1.87479	-499980	1.00122	172318	152507	158601	155238	160966
1.87637	-499980	1.00175	168407	155821	163048	158201	164283
1.87795	-499979	1.00228	172041	152318	158856	153925	158974
1.87954	-499979	1.00281	168554	155741	162956	158675	163005
1.88112	-499979	1.00334	171822	151732	158531	155303	159205
1.8827	-499979	1.00387	168535	154938	162380	158579	161890
1.88429	-499979	1.0044	173314	151006	158390	154800	158602
1.88587	-499979	1.00494	167077	156507	163828	158824	160905
1.88745	-499979	1.00547	170544	150907	156461	153121	157430
1.88904	-499979	1.006	167646	154539	160645	157305	163204
1.89062	-499979	1.00653	172370	152122	158335	153124	158478
1.8922	-499979	1.00706	166910	155127	162191	157951	162508
1.89379	-499979	1.00759	171544	151296	157675	153002	157437
1.89537	-499979	1.00812	168375	154007	160804	157601	163183
1.89695	-499979	1.00865	172559	151326	157801	153736	157838
1.89853	-499979	1.00918	167607	155466	162328	158242	161742
1.90012	-499978	1.00971	172498	151228	157536	153334	158843
1.9017	-499978	1.01024	169329	154476	162270	158735	162749
1.90328	-499978	1.01078	172542	153448	160005	156047	157593
1.90487	-499978	1.01131	170454	155997	161836	157760	162966
1.90645	-499978	1.01184	172634	154235	160830	156385	159644
1.90803	-499978	1.01237	169602	155926	162439	158741	161745
1.90961	-499978	1.0129	173714	153658	158512	155828	161643
1.9112	-499978	1.01343	167920	155869	162854	158718	163564
1.91278	-499978	1.01396	173872	152626	157760	154157	160984
1.91436	-499978	1.01449	168719	157932	163871	160154	164987
1.91595	-499977	1.01502	172652	152391	159627	155401	159927
1.91753	-499977	1.01555	168749	155821	162636	159272	166442
1.91911	-499977	1.01608	172016	152953	159035	155620	159158
1.92069	-499977	1.01661	167595	155250	162071	158952	162450
1.92228	-499977	1.01715	171256	152069	159586	155695	159983
1.92386	-499977	1.01768	167676	154279	161467	157402	162991
1.92544	-499977	1.01821	171112	151993	158467	152927	158927
1.92703	-499977	1.01874	167763	154379	162271	157987	161922
1.92861	-499976	1.01927	171186	151872	158306	154848	158105
1.93019	-499976	1.0198	167678	155480	161282	157280	162159
1.93177	-499976	1.02033	171273	151456	157934	153761	158855
1.93336	-499976	1.02086	167634	154323	161056	156298	162771
1.93494	-499976	1.02139	170705	150992	158136	153470	157988
1.93652	-499976	1.02192	166940	154974	161168	158426	160771
1.9381	-499976	1.02245	172114	150764	158087	154885	158185
1.93969	-499976	1.02298	166150	156047	162390	157362	162310
1.94127	-499975	1.02351	171185	150838	157157	153313	159198
1.94285	-499975	1.02405	167262	154689	161399	157857	163172
1.94443	-499975	1.02458	171014	152132	158162	153969	159895
1.94602	-499975	1.02511	166237	155540	162222	158762	161887
1.9476	-499975	1.02564	171722	149950	156343	152800	159000
1.94918	-499975	1.02617	167926	155997	163097	158882	162512
1.95076	-499975	1.0267	172175	151829	158702	155095	157017
1.95235	-499974	1.02723	167218	156246	162894	158952	162858
1.95393	-499974	1.02776	170407	150179	156888	153828	159324
1.95551	-499974	1.02829	167721	153916	160894	156703	164578
1.95709	-499974	1.02882	170786	150899	159094	154151	157841
1.95868	-499974	1.02935	165367	153961	160702	158125	161134
1.96026	-499974	1.02988	170012	150932	156901	153487	159155
1.96184	-499973	1.03041	165908	154179	160782	156529	162232
1.96342	-499973	1.03095	171072	150383	156584	153796	155964
1.96501	-499973	1.03148	166114	154302	161227	157041	162413
1.96659	-499973	1.03201	169359	149691	157203	153370	156581
1.96817	-499973	1.03254	166286	152768	159716	155998	161707
1.96975	-499973	1.03307	170074	150719	156098	153364	158119
1.97134	-499972	1.0336	165268	154676	161547	156847	161402
1.97292	-499972	1.03413	170229	149150	156217	151920	158375
1.9745	-499972	1.03466	166294	153898	160109	157022	162234
1.97608	-499972	1.03519	169041	152212	158720	153989	157529
1.97766	-499972	1.03572	164821	153145	159571	156711	160661
1.97925	-499971	1.03625	170188	149794	155647	152089	158574
1.98083	-499971	1.03678	166208	153640	159231	156213	159682
1.98241	-499971	1.03731	169622	150475	156966	153458	156539
1.98399	-499971	1.03785	163572	153111	159723	155991	159807
1.98558	-499971	1.03838	169467	148112	155634	151656	158149
1.98716	-499970	1.03891	165297	153465	159844	155717	160237
1.98874	-499970	1.03944	168192	148328	155789	152580	156354
1.99032	-499970	1.03997	164831	153221	159783	154896	161387
1.9919	-499970	1.0405	168237	149767	155699	151879	156804
1.99349	-499970	1.04103	165213	152561	158857	155655	159325
1.99507	-499969	1.04156	167221	151194	156407	152762	156934
1.99665	-499969	1.04209	165854	152566	158756	155043	160499
1.99823	-499969	1.04262	168830	149990	156529	152511	156490
1.99981	-499969	1.04315	165764	153793	160753	157247	159019
2.0014	-499968	1.04368	168244	150850	155872	151876	156134
2.00298	-499968	1.04421	165827	153012	159089	155012	160115
2.00456	-499968	1.04474	169079	150592	155852	152195	156405
2.00614	-499968	1.04528	164974	153777	159192	155686	159715
2.00772	-499967	1.0458	168976	150092	155832	152915	156902
2.00931	-499967	1.04634	164446	153328	160043	156461	161629
2.01089	-499967	1.04687	168759	150001	157021	153599	156521
2.01247	-499967	1.0474	164797	153454	160076	155025	161215
2.01405	-499966	1.04793	168456	149715	156081	152121	155401
2.01563	-499966	1.04846	164208	153223	159839	155202	160379
2.01722	-499966	1.04899	168995	148896	155045	152571	156074
2.0188	-499965	1.04952	165194	153251	158847	155813	161627
2.02038	-499965	1.05005	169267	149318	155550	152411	156721
2.02196	-499965	1.05058	165697	152983	159868	156138	160432
2.02354	-499964	1.05111	167944	150634	155749	151927	156656
2.02512	-499964	1.05164	165484	152794	159260	154537	160165
2.02671	-499964	1.05217	168020	149732	155699	152461	155360
2.02829	-499963	1.0527	163906	151699	158940	155478	159825
2.02987	-499963	1.05323	167551	148687	156996	151492	156207
2.03145	-499963	1.05377	163862	152861	158524	154366	160109
2.03303	-499962	1.05429	167434	148717	155444	150830	156470
2.03461	-499962	1.05483	163543	152486	158803	154485	160363
2.0362	-499962	1.05536	168335	148032	155020	152305	156646
2.03778	-499961	1.05589	162783	153164	158883	155169	158874
2.03936	-499961	1.05642	168574	147620	153769	150676	155743
2.04094	-499961	1.05695	163863	154175	159339	155831	159045
2.04252	-499960	1.05748	166962	149040	155942	151095	153409
2.0441	-499960	1.05801	163363	151946	158135	154861	161065
2.04569	-499959	1.05854	167394	148542	154603	151401	155536
2.04727	-499959	1.05907	163769	152381	159684	154720	158778
2.04885	-499959	1.0596	167926	149162	155563	151971	155054
2.05043	-499958	1.06013	163748	153451	159922	156433	160018
2.05201	-499958	1.06066	167251	148206	154280	151216	156994
2.05359	-499957	1.06119	163450	152096	157882	154951	161501
2.05518	-499957	1.06172	168885	148595	154565	151755	154503
2.05676	-499956	1.06225	163272	152258	158965	154682	159667
2.05834	-499956	1.06278	168286	148989	154305	152447	156609
2.05992	-499955	1.06331	163821	151094	158708	155744	159819
2.0615	-499955	1.06385	166506	148447	156031	151711	155084
2.06308	-499954	1.06438	163798	152270	158828	153995	159159
2.06466	-499954	1.06491	167302	148698	154270	150925	155457
2.06625	-499953	1.06544	163283	151872	157951	155100	158460
2.06783	-499953	1.06597	166028	147578	154051	150451	155500
2.06941	-499952	1.0665	162650	150958	158114	154098	159478
2.07099	-499952	1.06703	166749	148377	154518	150603	155760
2.07257	-499951	1.06756	162422	150512	158006	154330	158948
2.07415	-499950	1.06809	166518	147663	154037	150438	155004
2.07573	-499950	1.06862	162470	152889	158772	154451	160678
2.07731	-499949	1.06915	166272	148008	153703	150645	155815
2.0789	-499949	1.06968	162212	151157	156560	153085	160478
2.08048	-499948	1.07021	164081	146821	152714	150945	154689
2.08206	-499947	1.07074	163630	149971	155906	153081	157599
2.08364	-499947	1.07127	166567	148271	155156	151958	154555
2.08522	-499946	1.0718	161296	150940	157891	155217	157049
2.0868	-499945	1.07233	166117	147306	152721	150250	156786
2.08838	-499945	1.07286	162546	151243	158281	154407	159221
2.08996	-499944	1.07339	165632	148452	154108	150512	154406
2.09155	-499943	1.07392	162476	151116	157162	151932	160696
2.09313	-499942	1.07446	166347	148146	153588	150588	155030
2.09471	-499942	1.07499	161874	150936	157086	154761	157696
2.09629	-499941	1.07552	165054	147277	153764	149977	156842
2.09787	-499940	1.07605	161551	149575	156458	153977	158057
2.09945	-499939	1.07658	165590	147836	154476	151040	154320
2.10103	-499938	1.07711	160863	150877	157304	153814	157419
2.10261	-499937	1.07764	164749	146912	153114	149061	154898
2.10419	-499936	1.07817	161624	150511	157186	153968	159688
2.10577	-499935	1.0787	166064	146703	153752	150427	154763
2.10736	-499934	1.07923	161463	150591	157776	153938	157739
2.10894	-499934	1.07976	164602	145936	152776	150764	155068
2.11052	-499932	1.08029	160977	148850	155167	153089	158136
2.1121	-499931	1.08082	164581	147982	153556	151163	154480
2.11368	-499930	1.08135	161696	150225	157045	153408	158227
2.11526	-499929	1.08188	164514	146440	151700	149545	157039
2.11684	-499928	1.08241	161689	150679	156875	152931	158549
2.11842	-499927	1.08294	165009	146237	154779	150080	154168
2.12	-499926	1.08347	160882	150152	157645	153965	158096
2.12158	-499925	1.084	164289	146975	151618	148806	156110
2.12316	-499923	1.08453	161579	149763	156734	151740	158592
2.12475	-499922	1.08506	164060	146854	152890	149207	153809
2.12633	-499921	1.08559	160852	150742	156445	154226	159557
2.12791	-499919	1.08612	165283	146678	152447	149569	155193
2.12949	-499918	1.08665	160509	150526	156895	153647	158251
2.13107	-499917	1.08718	164331	146685	152136	148777	154688
2.13265	-499915	1.08771	160327	150408	157041	152832	158823
2.13423	-499914	1.08825	163761	146429	151467	148511	155409
2.13581	-499912	1.08878	160232	150011	155933	152326	158536
2.13739	-499910	1.08931	165488	146345	152301	149050	154345
2.13897	-499909	1.08984	160108	150645	158547	154393	157492
2.14055	-499907	1.09037	164409	146307	152006	148667	152734
2.14213	-499905	1.0909	160411	149633	156457	152940	159922
2.14371	-499903	1.09143	164180	145944	152302	148819	154002
2.14529	-499902	1.09196	159836	149471	155870	153025	158988
2.14687	-499900	1.09249	163352	146314	152342	150973	153853
2.14846	-499898	1.09302	160236	149335	154868	152118	159150
2.15004	-499895	1.09355	163751	145767	152415	149413	155069
2.15162	-499893	1.09408	160692	149369	156149	152952	156213
2.1532	-499891	1.09461	164290	145857	152977	149393	153179
2.15478	-499889	1.09514	159857	150455	156708	152738	157458
2.15636	-499886	1.09567	163401	146012	151637	149375	154396
2.15794	-499884	1.0962	159344	149462	156339	152582	157010
2.15952	-499881	1.09673	162998	145500	151330	147741	152781
2.1611	-499879	1.09726	159750	148772	154728	152184	156256
2.16268	-499876	1.09779	162703	145953	151801	147324	153589
2.16426	-499873	1.09832	157347	149125	155825	152487	156854
2.16584	-499870	1.09885	163322	144345	150836	148436	152048
2.16742	-499867	1.09938	159095	149382	155500	152206	156655
2.169	-499864	1.09991	162709	145260	151540	147416	151258
2.17058	-499860	1.10044	158331	148836	154706	152511	156825
2.17216	-499857	1.10097	161268	145066	150946	147590	152645
2.17374	-499853	1.1015	159289	147822	154042	151039	156602
2.17532	-499849	1.10203	162712	145254	150126	147063	151538
2.1769	-499846	1.10214	159461	148957	155236	151895	156158
2.17848	-499841	1.10267	163115	146720	158504	152596	151782
2.18006	-499837	1.1032	158931	149750	153695	148094	156161
2.18164	-499833	1.10373	163107	145449	158505	150692	157196
2.18322	-499828	1.10426	160560	148273	155853	149312	153015
2.1848	-499823	1.10479	162279	146678	157135	151730	156661
2.18638	-499818	1.10532	159208	148798	152385	148819	153829
2.18796	-499813	1.10585	162806	146406	158051	151133	156625
2.18954	-499807	1.10638	160120	148998	154685	148801	152431
2.19112	-499801	1.10691	162530	146233	157638	151982	157592
2.1927	-499795	1.10744	157843	149466	152924	147497	154066
2.19428	-499789	1.10797	162629	144829	157920	151229	156867
2.19586	-499782	1.1085	157960	149187	153773	147554	151129
2.19744	-499775	1.10903	163031	145144	157187	150667	156222
2.19902	-499767	1.10956	159008	147853	153843	148332	151330
2.2006	-499759	1.11009	162389	144859	156411	150573	154977
2.20218	-499751	1.11063	158682	147362	154448	147629	152060
2.20376	-499742	1.11116	160928	145609	155724	150009	154512
2.20534	-499732	1.11169	158710	147969	154996	148071	153275
2.20692	-499722	1.11222	163245	145630	158985	153067	154371
2.2085	-499712	1.11275	158498	149056	154126	147748	151713
2.21008	-499701	1.11328	162167	146073	157187	151381	157343
2.21166	-499689	1.11381	159473	147780	153633	147527	151222
2.21324	-499676	1.11434	162767	144516	156679	151361	155336
2.21482	-499663	1.11487	158188	148482	153195	147610	153280
2.2164	-499648	1.1154	162990	145393	157831	151216	157564
2.21798	-499633	1.11593	158335	148791	154312	147995	152601
2.21956	-499616	1.11646	162518	144789	157276	150498	156298
2.22114	-499598	1.11699	158240	148115	154329	146455	151585
2.22272	-499579	1.11752	162326	145428	156731	151697	155552
2.2243	-499559	1.11805	157409	148008	153149	148431	152739
2.22588	-499537	1.11858	161684	144462	158122	151943	155443
2.22746	-499512	1.11911	158389	148327	153118	147441	153257
2.22904	-499486	1.11964	162072	145384	157671	150293	156271
2.23062	-499458	1.12017	158013	147425	153687	148881	151813
2.2322	-499427	1.1207	161547	145132	157296	150868	154875
2.23378	-499394	1.12123	157701	148566	154342	147772	151258
2.23536	-499357	1.12177	161569	145007	157114	151281	156420
2.23694	-499316	1.1223	157921	148393	152678	147435	151939
2.23852	-499271	1.12283	161677	144436	156981	151641	156021
2.2401	-499221	1.12336	157087	148300	153248	146963	153143
2.24168	-499166	1.12389	160901	144536	156451	150940	155243
2.24326	-499105	1.12442	156880	147104	152665	146893	150747
2.24484	-499035	1.12495	161535	144360	156276	150283	153811
2.24642	-498957	1.12548	155795	147665	150578	145380	152438
2.248	-498869	1.12601	162648	143844	158008	151525	157238
2.24958	-498767	1.12654	157216	148432	153876	147393	151399
2.25115	-498651	1.12707	160903	144225	156436	149686	155830
2.25273	-498516	1.1276	157212	147306	153128	147323	151221
2.25431	-498359	1.12813	161569	144143	156129	150574	155220
2.25589	-498173	1.12866	157858	147805	153255	147457	150899
2.25747	-497952	1.12919	161083	144494	156991	151631	155410
2.25905	-497684	1.12972	157773	148556	153014	147192	151533
2.26063	-497357	1.13025	160796	143690	156189	150345	156781
2.26221	-496951	1.13078	157320	148693	152910	146835	151853
2.26379	-496435	1.13131	161110	143908	156819	149790	155390
2.26537	-495767	1.13184	157400	147568	152627	147922	152573
2.26695	-494878	1.13237	161256	144336	156225	150032	155493
2.26853	-493658	1.1329	157255	147793	153213	147345	152993
2.27011	-491912	1.13343	160431	144216	156231	150579	154987
2.27169	-489233	1.13397	156965	147517	152617	146914	152378
2.27327	-484323	1.13449	161034	144439	156694	150164	155900
2.27484	-472223	1.13503	156423	147707	152726	146694	151756
2.27642	-439354	1.13556	159923	143872	154554	149672	156313
2.278	-369206	1.13609	156364	147282	152051	146330	150806
2.27958	-277914	1.13662	159908	142969	154866	149248	154320
2.28116	-256491	1.13715	157105	147893	152479	146876	152614
2.28274	-336600	1.13768	159850	143878	156239	150508	154648
2.28432	-418679	1.13821	156760	146790	153382	146227	150763
2.2859	-462480	1.13851	158774	143951	154777	149058	155493
2.28748	-478906	1.13904	155159	144768	151242	148120	151475
2.28906	-484394	1.13957	157817	142201	148912	146495	152690
2.29064	-486276	1.1401	154654	144923	150844	147589	149813
2.29221	-486421	1.14063	157728	142308	148915	145835	152735
2.29379	-484981	1.14116	155971	144842	151121	147305	149275
2.29537	-480840	1.14169	158624	144071	148627	146958	149399
2.29695	-468961	1.14222	154810	145117	151949	148759	151251
2.29853	-435278	1.14275	159152	141881	148268	145541	153558
2.30011	-362520	1.14328	154924	144643	150966	149256	148515
2.30169	-267121	1.14381	158097	142241	147904	145693	152986
2.30327	-244000	1.14434	154956	145210	150345	148180	150049
2.30485	-328078	1.14487	157739	142764	148134	145355	151642
2.30642	-415141	1.1454	155115	145161	151701	148914	150222
2.308	-462251	1.14593	157875	142127	147905	145766	153433
2.30958	-480575	1.14646	153645	145109	152148	149084	150237
2.31116	-487471	1.147	157406	141173	146382	143321	152593
2.31274	-490860	1.14752	153887	144453	150869	148833	147294
2.31432	-492964	1.14806	157402	142429	148603	144883	151995
2.3159	-494402	1.14858	154144	144634	150681	148374	149680
2.31748	-495433	1.14912	156914	141153	147820	145127	151012
2.31905	-496197	1.14965	153446	144341	150080	147184	147401
2.32063	-496780	1.15018	157067	141486	147626	143877	150535
2.32221	-497235	1.15071	154423	144292	150261	148242	149117
2.32379	-497597	1.15124	156052	141849	146935	144958	153493
2.32537	-497891	1.15177	153529	142929	148806	146520	148753
2.32695	-498132	1.1523	157344	141679	146775	143517	150671
2.32853	-498334	1.15283	152783	144037	151159	148644	148469
2.33011	-498503	1.15336	157655	140638	147436	144492	152517
2.33168	-498647	1.15389	153256	144750	150403	148796	147156
2.33326	-498771	1.15442	157219	142222	146122	144682	153316
2.33484	-498878	1.15495	154224	143955	149749	148754	148471
2.33642	-498971	1.15548	157278	142049	147601	143370	153335
2.338	-499053	1.15601	154402	143821	150905	148814	149038
2.33958	-499126	1.15654	157015	142431	147273	144274	151955
2.34115	-499190	1.15707	152473	144616	149608	147314	148238
2.34273	-499247	1.1576	155696	140429	147021	143874	151989
2.34431	-499298	1.15813	152916	143740	149356	147020	146755
2.34589	-499344	1.15866	156087	141973	147563	145703	152074
2.34747	-499386	1.15919	152902	143678	149884	147483	149309
2.34905	-499423	1.15972	157124	141393	147433	143453	150703
2.35063	-499458	1.16025	154529	142932	150485	148470	147532
2.3522	-499489	1.16078	156307	142318	148680	146061	152113
2.35378	-499517	1.16131	152775	144275	150317	146729	148980
2.35536	-499544	1.16184	157873	141395	146704	144531	153089
2.35694	-499568	1.16237	152138	144362	150419	148369	150763
2.35852	-499590	1.1629	156464	140314	145876	143523	151999
2.36009	-499610	1.16343	152333	143781	150964	148294	147642
2.36167	-499629	1.16396	156137	140195	147014	143351	153014
2.36325	-499647	1.16449	152752	142075	148924	146920	147970
2.36483	-499663	1.16502	154974	140163	146779	143369	150207
2.36641	-499678	1.16555	153040	143286	149086	146147	147804
2.36799	-499693	1.16608	156377	140795	146693	144702	150727
2.36956	-499706	1.16661	152534	144969	149952	149182	148123
2.37114	-499718	1.16714	155867	140568	146363	144787	152730
2.37272	-499730	1.16767	152578	143318	150720	148060	147264
2.3743	-499741	1.1682	154143	139930	145968	144317	151753
2.37588	-499751	1.16873	151027	142176	147985	147283	147936
2.37745	-499761	1.16926	157690	139898	144785	143023	149999
2.37903	-499770	1.16979	151866	145453	150868	148747	146257
2.38061	-499778	1.17032	155366	140649	145608	144739	152845
2.38219	-499786	1.17085	151689	142214	148949	146428	146794
2.38377	-499794	1.17138	154772	139153	144479	142868	151696
2.38534	-499801	1.17191	151190	143425	149141	146108	146560
2.38692	-499808	1.17244	154440	140016	145927	142957	151241
2.3885	-499815	1.17297	152761	143018	148679	147051	147433
2.39008	-499821	1.1735	154558	140499	146449	144260	149740
2.39166	-499827	1.17403	150971	142133	149390	146869	147273
2.39323	-499832	1.17456	156136	139732	145119	142317	151175
2.39481	-499838	1.17509	150813	143757	149439	147230	146796
2.39639	-499843	1.17563	155460	139319	145689	142648	151264
2.39797	-499847	1.17616	151492	143162	149334	147033	147875
2.39954	-499852	1.17669	154691	139691	145697	143921	149874
2.40112	-499856	1.17722	152626	142730	148809	147484	147243
2.4027	-499860	1.17775	154814	140422	146597	144316	149761
2.40428	-499864	1.17828	151008	142994	148961	147328	147656
2.40586	-499868	1.17881	154583	138966	145679	143616	152081
2.40743	-499872	1.17934	151424	141356	149463	145620	146833
2.40901	-499875	1.17987	154058	139499	146289	143063	149930
2.41059	-499879	1.1804	150817	141490	148648	146488	147188
2.41217	-499882	1.18093	154911	138882	144872	142661	151395
2.41374	-499885	1.18146	150491	143955	149395	147345	144855
2.41532	-499888	1.18199	154334	138901	144734	142769	150250
2.4169	-499891	1.18252	149501	140747	148516	144878	146121
2.41848	-499893	1.18305	153958	138779	143939	142611	150162
2.42005	-499896	1.18358	152057	141386	148379	145942	145392
2.42163	-499899	1.18411	154168	139508	145558	143965	150461
2.42321	-499901	1.18464	149940	143461	148215	146813	147989
2.42479	-499903	1.18517	153251	139133	143640	141154	151336
2.42636	-499906	1.1857	149962	142227	147736	145664	146744
2.42794	-499908	1.18623	153650	137942	144250	141834	149171
2.42952	-499910	1.18676	149664	141851	149003	146202	146526
2.4311	-499912	1.18729	153616	138573	144380	142112	151875
2.43267	-499914	1.18782	149933	143092	149374	146094	146725
2.43425	-499916	1.18835	153984	138375	143922	141307	149366
2.43583	-499917	1.18888	150503	141314	147864	146945	146731
2.43741	-499919	1.18941	154285	138630	144316	142102	150896
2.43898	-499921	1.18994	149407	142069	148455	146220	146405
2.44056	-499922	1.19047	152320	137698	144317	142797	149033
2.44214	-499924	1.191	150231	142005	148714	145158	145956
2.44372	-499925	1.19153	153678	139583	146046	144018	149301
2.44529	-499927	1.19206	150710	141907	149509	146393	147772
2.44687	-499928	1.19259	154004	140109	144565	143896	151218
2.44845	-499930	1.19312	150607	142628	149184	146350	147140
2.45002	-499931	1.19365	153286	139925	145034	143073	149844
2.4516	-499932	1.19418	150290	141589	148934	145996	147874
2.45318	-499933	1.19471	153223	139209	146356	143658	151057
2.45476	-499935	1.19524	151412	143190	147836	146216	148706
2.45633	-499936	1.19577	152638	140446	145360	142906	151088
2.45791	-499937	1.1963	149977	142012	148041	146707	147596
2.45949	-499938	1.19684	152029	138395	144775	141843	149511
2.46106	-499939	1.19736	149825	140181	146753	144947	146299
2.46264	-499940	1.1979	153681	138646	144013	142746	148218
2.46422	-499941	1.19896	152899	143015	148793	146786	147170
2.4658	-499942	1.19949	148653	141876	147329	146208	150742
2.46737	-499943	1.20002	152406	138209	144411	142851	149901
2.46895	-499944	1.20055	148689	141327	147647	145444	145261
2.47053	-499945	1.20108	152413	138555	146007	143719	148280
2.4721	-499946	1.20161	149652	141897	148510	146230	146933
2.47368	-499946	1.20214	153028	138772	144566	142906	150945
2.47526	-499947	1.20267	148781	142279	148362	146088	145944
2.47683	-499948	1.2032	153857	137075	144673	142432	150682
2.47841	-499949	1.20373	149882	142218	147955	146069	145766
2.47999	-499950	1.20426	152636	138671	144953	142440	150182
2.48156	-499950	1.20479	148967	141201	148371	145358	145467
2.48314	-499951	1.20532	151859	138352	145044	142521	149257
2.48472	-499952	1.20585	149995	141833	147866	145414	146453
2.48629	-499952	1.20638	153228	138005	143717	141988	149934
2.48787	-499953	1.20691	149571	140706	148155	145710	146823
2.48945	-499954	1.20744	152772	138784	144632	142293	148847
2.49103	-499954	1.20797	148256	141323	148761	145816	146243
2.4926	-499955	1.2085	152044	138580	143907	140877	149093
2.49418	-499955	1.20903	148627	140684	147403	145494	145995
2.49576	-499956	1.20956	153702	137857	144492	142061	148701
2.49733	-499956	1.21009	148508	141981	149050	145778	146008
2.49891	-499957	1.21062	151482	138356	144410	143090	150984
2.50048	-499957	1.21115	147497	141307	147158	145191	145741
2.50206	-499958	1.21168	152399	135761	142714	141022	149616
2.50364	-499958	1.21221	149272	142039	147731	146543	145962
2.50521	-499959	1.21274	151517	138983	143541	143070	150244
2.50679	-499959	1.21327	148034	140651	146189	143498	145862
2.50837	-499960	1.2138	152736	137661	143275	141503	149342
2.50994	-499960	1.21433	148531	142129	148573	146141	145299
2.51152	-499961	1.21487	151637	138672	144771	142230	151183
2.5131	-499961	1.21539	148617	140711	146729	146641	147849
2.51467	-499961	1.21593	151426	138147	144174	142731	149561
2.51625	-499962	1.21646	149549	140916	147915	145443	146668
2.51783	-499962	1.21699	152315	139377	144829	142877	148612
2.5194	-499962	1.21752	148337	140948	147756	145659	145939
2.52098	-499963	1.21805	151577	138052	143614	141765	150532
2.52256	-499963	1.21858	148559	141263	148034	146012	145861
2.52413	-499963	1.21911	152372	139338	145064	142258	149685
2.52571	-499964	1.21964	148250	141857	147163	145445	145756
2.52728	-499964	1.22017	152226	138115	143947	142747	149737
2.52886	-499964	1.2207	147842	141602	147416	145736	145620
2.53044	-499965	1.22123	151879	138471	144461	142064	150469
2.53201	-499965	1.22176	148432	141206	147771	145814	145882
2.53359	-499965	1.22229	152491	138512	143927	142374	147667
2.53517	-499965	1.22282	149163	142490	148798	146795	145458
2.53674	-499966	1.22335	152280	139747	145677	143078	150484
2.53832	-499966	1.22388	148853	142109	147540	146632	147670
2.53989	-499966	1.22441	152211	138089	144302	143206	150158
2.54147	-499966	1.22494	148284	141686	148056	145388	146583
2.54305	-499967	1.22547	151608	137815	143130	142710	149541
2.54462	-499967	1.226	149505	141060	147660	145545	145719
2.5462	-499967	1.22653	152153	139534	145892	144123	150345
2.54777	-499967	1.22706	149149	141225	147118	146137	147715
2.54935	-499967	1.22759	152559	138273	142917	142539	149277
2.55093	-499967	1.22812	148663	140772	148156	146456	146069
2.5525	-499968	1.22865	152153	139146	144671	143185	150708
2.55408	-499968	1.22918	147738	142117	147894	145966	146999
2.55565	-499968	1.22971	152427	139206	144740	143410	151388
2.55723	-499968	1.23024	148380	141627	148490	146907	147341
2.55881	-499968	1.23077	151535	138629	143931	143754	148952
2.56038	-499968	1.2313	149426	141351	147046	145963	147979
2.56196	-499968	1.23184	152250	138130	145647	142530	150053
2.56353	-499969	1.23237	148146	141238	149199	147328	147935
2.56511	-499969	1.2329	152277	137748	144766	141938	151532
2.56668	-499969	1.23343	148119	142900	148944	146657	146949
2.56826	-499969	1.23396	152122	138849	145469	143593	151037
2.56984	-499969	1.23449	148914	142222	147117	145502	148605
2.57141	-499969	1.23502	150928	139273	145473	142937	151526
2.57299	-499969	1.23555	148594	142135	148711	146556	147677
2.57456	-499969	1.23608	152196	138560	145727	144390	150784
2.57614	-499969	1.23661	148340	140611	147941	146622	148357
2.57771	-499969	1.23714	151729	138213	144152	143394	150957
2.57929	-499969	1.23767	148596	141168	148435	146425	148170
2.58087	-499969	1.2382	152633	139346	144632	143727	151727
2.58244	-499969	1.23873	148087	142323	149136	147067	147184
2.58402	-499969	1.23926	151238	137845	144971	143792	151484
2.58559	-499969	1.23979	148794	141554	148056	145940	146197
2.58717	-499969	1.24032	152837	139683	145330	143672	151835
2.58874	-499969	1.24085	147931	142739	148447	148649	147613
2.59032	-499969	1.24138	150945	138872	145068	143722	152158
2.59189	-499969	1.24191	147149	141411	149043	146450	148723
2.59347	-499969	1.24244	150807	138397	144073	143787	151860
2.59505	-499969	1.24297	146911	141796	147774	146886	147540
2.59662	-499969	1.2435	152075	138712	144849	144034	152179
2.5982	-499969	1.24403	149121	143399	149188	147969	148105
2.59977	-499968	1.24562	151707	139015	146287	143995	152152
2.60135	-499968	1.24615	147846	142421	149677	147515	148930
2.60292	-499968	1.24668	150354	139126	144716	143427	152208
2.6045	-499968	1.24721	148584	140423	148027	145874	146493
2.60607	-499968	1.24775	151373	139173	145739	143930	149986
2.60765	-499968	1.24828	148916	142329	148714	147200	149323
2.60922	-499967	1.24881	152613	139216	145547	144214	152104
2.6108	-499967	1.24934	147924	143407	149791	147485	148026
2.61237	-499967	1.24987	151337	139409	145656	143531	152782
2.61395	-499967	1.2504	148489	141836	150237	148006	147633
2.61552	-499966	1.25093	152236	138998	146204	144401	151049
2.6171	-499966	1.25146	148632	142598	150088	147929	148238
2.61867	-499966	1.25199	152591	140672	147064	145702	151334
2.62025	-499965	1.25252	148176	142392	149309	147633	150761
2.62182	-499965	1.25305	152837	139600	145680	144136	152502
2.6234	-499964	1.25358	148960	143138	149511	149746	148793
2.62497	-499964	1.25411	154187	139360	145685	144595	154124
2.62655	-499963	1.25464	148814	144838	152062	150851	149100
2.62812	-499963	1.25517	152119	140170	147382	145614	155918
2.6297	-499962	1.2557	149499	144352	150601	149282	149193
2.63127	-499961	1.25623	152610	139255	146763	145815	154574
2.63285	-499960	1.25676	149377	142655	150030	148070	149828
2.63442	-499960	1.25729	151206	140788	147759	145907	152921
2.636	-499959	1.25782	149761	142857	149345	148699	151121
2.63757	-499958	1.25835	152771	140953	148174	146921	153804
2.63915	-499957	1.25888	148270	144019	150827	149680	150262
2.64072	-499955	1.25941	153380	140238	146800	145551	154816
2.6423	-499954	1.25994	148485	145530	151949	151396	149991
2.64387	-499952	1.26047	153399	139678	147757	145723	155318
2.64545	-499951	1.261	149503	144877	150870	149801	150381
2.64702	-499949	1.26154	152900	141677	147277	146257	154851
2.6486	-499947	1.26207	148525	144676	152200	149595	150318
2.65017	-499944	1.2626	153197	140595	146995	146236	153795
2.65175	-499942	1.26313	149973	145301	150610	150115	151471
2.65332	-499939	1.26366	152924	141948	147715	148235	155969
2.6549	-499935	1.26419	150230	144219	151431	149808	151892
2.65647	-499931	1.26472	152082	141411	148911	148175	156374
2.65805	-499926	1.26525	149961	144042	151151	150619	153805
2.65962	-499921	1.26578	153013	142684	149495	147926	156098
2.6612	-499914	1.26631	149042	145168	152006	151190	152204
2.66277	-499906	1.26684	153893	141492	149180	147898	156332
2.66434	-499895	1.26737	148902	146056	153540	151501	151404
2.66592	-499883	1.2679	153581	141882	149280	148671	157037
2.66749	-499867	1.26843	150872	147071	154516	153009	153628
2.66907	-499847	1.26896	153881	143435	151321	149840	158631
2.67064	-499819	1.26949	149031	144550	152888	151969	154493
2.67222	-499782	1.27002	152218	143296	150132	149020	156444
2.67379	-499729	1.27055	149979	144763	152918	151471	154277
2.67537	-499651	1.27108	153837	141946	148740	149046	157373
2.67694	-499517	1.27161	150211	146087	154649	152067	152977
2.67851	-499227	1.27214	153942	142854	150640	149274	158442
2.68009	-498475	1.27267	150349	146471	154060	154533	154409
2.68166	-496749	1.2732	153014	143835	150697	149548	159529
2.68324	-493992	1.27373	150176	145740	154202	153104	153790
2.68481	-492047	1.27426	154406	144666	152119	150571	158412
2.68639	-493550	1.27479	150678	146836	155457	155067	156121
2.68796	-496375	1.27533	153996	144487	151702	149911	160594
2.68953	-498285	1.27585	149897	147658	155197	154521	155024
2.69111	-499153	1.27638	155618	144626	151664	151094	159914
2.69268	-499486	1.27692	151049	149473	157089	156139	155778
2.69426	-499632	1.27745	156276	146049	153374	153281	161713
2.69583	-499715	1.27798	150407	149034	158422	157317	158347
2.69741	-499769	1.27851	155041	145799	153845	151638	162856
2.69898	-499807	1.27904	151355	148892	157567	156836	157606
2.70055	-499834	1.27957	155663	145879	153512	152577	161372
2.70213	-499854	1.2801	150683	151163	157856	157092	157863
2.7037	-499869	1.28063	156761	147246	156087	154214	163134
2.70528	-499880	1.28116	153445	151192	159739	160632	160175
2.70685	-499889	1.28169	155364	148484	155887	155381	165349
2.70842	-499896	1.28222	153524	150683	159170	158116	161612
2.71	-499902	1.28275	157621	148247	156619	155434	165397
2.71157	-499906	1.28328	152128	151973	161329	159336	161770
2.71315	-499909	1.28381	156110	146933	155889	155852	166321
2.71472	-499911	1.28434	152646	151613	159095	159570	161879
2.71629	-499913	1.28487	156867	148425	156255	155006	165707
2.71787	-499915	1.2854	151416	151725	160719	160525	163291
2.71944	-499915	1.28593	156431	147843	155452	156094	166937
2.72101	-499916	1.28646	152747	151917	162044	160109	162853
2.72259	-499916	1.28699	156380	149174	158157	157915	167274
2.72416	-499915	1.28752	153368	152766	161482	161153	164033
2.72574	-499915	1.28805	157894	149266	158620	158321	168373
2.72731	-499914	1.28858	155952	154071	163125	163312	163727
2.72888	-499912	1.28911	157952	153042	162423	162468	169874
2.73046	-499911	1.28964	154761	155886	165215	165202	169140
2.73203	-499909	1.29018	158710	153296	162815	162098	172728
2.7336	-499907	1.29071	156148	156746	166067	166332	172069
2.73518	-499905	1.29124	160129	153884	164315	163177	175317
2.73675	-499902	1.29177	157807	159220	168177	168217	169297
2.73833	-499899	1.2923	162438	156116	166007	165789	176992
2.7399	-499896	1.29283	159531	160194	170415	169893	175388
2.74147	-499892	1.29336	162873	157108	167716	167872	179624
2.74305	-499888	1.29389	160127	161923	173693	172125	174643
2.74462	-499883	1.29442	164053	160411	171005	170484	179174
2.74619	-499878	1.29495	161837	164321	175906	175617	177675
2.74777	-499872	1.29548	165432	163176	174206	173205	184959
2.74934	-499866	1.29601	162526	165284	177608	178514	182270
2.75091	-499859	1.29654	167748	161896	173952	173597	188074
2.75249	-499851	1.29707	164629	170086	181302	181729	182113
2.75406	-499843	1.2976	168790	166209	179193	177907	190444
2.75563	-499833	1.29813	165514	170771	183671	183276	187246
2.75721	-499822	1.29866	172345	168939	181372	181899	191878
2.75878	-499810	1.29919	167088	175867	189772	189223	192143
2.76035	-499797	1.29972	172250	172049	185257	183201	200330
2.76193	-499781	1.30025	169662	176824	191137	190694	195153
2.7635	-499764	1.30078	176283	175641	189448	189632	200584
2.76507	-499744	1.30131	172550	182952	199126	198454	199328
2.76665	-499721	1.30184	177294	181036	196665	195416	207169
2.76822	-499694	1.30237	175030	185862	203201	202960	204314
2.76979	-499663	1.3029	181097	185281	203520	202026	210749
2.77137	-499626	1.30343	178419	193921	210850	208957	212989
2.77294	-499582	1.30396	184699	193342	211563	209788	218449
2.77451	-499529	1.3045	181838	201108	221914	220041	219244
2.77609	-499465	1.30503	188463	200934	220118	220151	229181
2.77766	-499386	1.30556	186162	210740	232850	229652	225764
2.77923	-499287	1.30609	194127	210243	231677	228222	235189
2.7808	-499160	1.30662	191673	221182	245317	241144	233788
2.78238	-498994	1.30715	198241	219500	244106	239112	244723
2.78395	-498772	1.30768	196808	227923	255426	249890	244653
2.78552	-498466	1.30821	204392	226088	252495	249058	255808
2.7871	-498026	1.30874	202502	235889	265478	261340	256937
2.78867	-497348	1.30927	211509	234088	263050	258323	269007
2.79024	-496121	1.3098	208529	243563	273868	271163	268893
2.79181	-493261	1.31033	219403	241740	273345	269486	285179
2.79339	-486013	1.31086	219166	252009	288076	283472	282346
2.79496	-471034	1.31139	229945	256196	285971	286355	300031
2.79653	-450911	1.31192	227820	267630	302004	300306	302617
2.79811	-443872	1.31245	238609	266932	302724	300245	319622
2.79968	-460149	1.31298	242102	282104	319216	317350	322759
2.80125	-479039	1.31351	254878	288332	325754	322702	341526
2.80282	-490160	1.31404	257726	306707	344566	344974	349837
2.8044	-494899	1.31457	271329	312547	353631	351410	372139
2.80597	-496758	1.3151	276560	333236	377767	376285	381020
2.80754	-497643	1.31563	296475	342352	388313	386713	406849
2.80911	-498168	1.31616	302353	370819	421432	419269	421376
2.81069	-498511	1.31669	325229	384803	440304	437117	454905
2.81226	-498744	1.31722	334953	418761	475820	472356	476002
2.81383	-498901	1.31775	361073	435692	498150	491153	518439
2.81541	-499004	1.31829	377791	479947	548137	542517	540541
2.81698	-499062	1.31882	415755	508228	577955	570925	595862
2.81855	-499081	1.31935	440312	569820	646837	634804	628909
2.82012	-499060	1.31988	488732	613656	692268	679612	699641
2.8217	-498990	1.32041	522590	691721	781914	762101	753136
2.82327	-498854	1.32094	593003	750734	842441	819406	837627
2.82484	-498608	1.32147	649276	862556	959938	931254	903646
2.82641	-498111	1.322	748063	950208	1.04967e+06	1.01435e+06	1.02532e+06
2.82798	-496881	1.32253	842791	1102718	1209768	1.15887e+06	1.11117e+06
2.82956	-493761	1.32306	994815	1246150	1.3471e+06	1.28906e+06	1.27276e+06
2.83113	-487524	1.32359	1139360	1.4695e+06	1563744	1.49317e+06	1.40827e+06
2.8327	-479680	1.32412	1363000	1.67392e+06	1.75546e+06	1.66697e+06	1.61924e+06
2.83427	-477950	1.32465	1599700	1.9627e+06	2.02338e+06	1.92712e+06	1.79971e+06
2.83585	-484907	1.32518	1954010	2.27036e+06	2.29687e+06	2.17806e+06	2.06057e+06
2.83742	-492146	1.32571	2269490	2.70928e+06	2.71015e+06	2.5634e+06	2.30328e+06
2.83899	-496251	1.32624	2741660	3.04553e+06	2.99113e+06	2.82486e+06	2.68002e+06
2.84056	-497981	1.32677	3159150	3.56694e+06	3448004	3.25695e+06	2.9091e+06
2.84214	-498677	1.3273	3758220	3.96963e+06	3797269	3.57569e+06	3.31791e+06
2.84371	-499024	1.32783	4161650	4.54441e+06	4.29544e+06	4.05155e+06	3.59446e+06
2.84528	-499239	1.32836	4717770	4.82068e+06	4.55371e+06	4.27235e+06	4.02525e+06
2.84685	-499386	1.32889	5005810	5.24152e+06	4965604	4.63532e+06	4.20763e+06
2.84842	-499492	1.32942	5287160	5.32462e+06	5050059	4.728e+06	4.54754e+06
2.85	-499571	1.32995	5248390	5.40961e+06	5160834	4.83509e+06	4.61534e+06
2.85157	-499631	1.33048	5242610	5.16459e+06	4.9631e+06	4.6434e+06	4.72051e+06
2.85314	-499678	1.33101	4827590	5.01696e+06	4851644	4.54905e+06	4.59632e+06
2.85471	-499716	1.33155	4533310	4.50817e+06	4415754	4.16516e+06	4551747
2.85628	-499747	1.33208	3947900	4.15724e+06	4.12436e+06	3.90831e+06	4.2279e+06
2.85786	-499773	1.33261	3540410	3.60321e+06	3644984	3.44965e+06	4.02895e+06
2.85943	-499794	1.33314	2969440	3.22196e+06	3.31243e+06	3.15057e+06	3.61469e+06
2.861	-499812	1.33367	2581700	2.72622e+06	2.84931e+06	2.71912e+06	3.36113e+06
2.86257	-499828	1.3342	2141970	2.41491e+06	2.57456e+06	2.45065e+06	2.9427e+06
2.86414	-499841	1.33473	1845750	2.04388e+06	2.21721e+06	2.11766e+06	2.69801e+06
2.86572	-499853	1.33526	1523690	1.79852e+06	1984444	1.89551e+06	2.35438e+06
2.86729	-499863	1.33579	1326720	1.51822e+06	1.69477e+06	1.632e+06	2.12825e+06
2.86886	-499872	1.33632	1105840	1.35316e+06	1.53129e+06	1.47269e+06	1.84651e+06
2.87043	-499880	1.33685	971878	1150814	1.31816e+06	1.27483e+06	1.67613e+06
2.872	-499887	1.33738	829319	1.03086e+06	1192835	1.15341e+06	1.45739e+06
2.87357	-499893	1.33791	743550	891651	1042902	1.00728e+06	1.31836e+06
2.87515	-499899	1.33844	643758	809817	950344	925801	1.1533e+06
2.87672	-499904	1.33897	597543	710537	835998	819835	1.06127e+06
2.87829	-499909	1.3395	528453	662659	782388	765594	933869
2.87986	-499914	1.34003	490099	592155	697952	686878	870168
2.88143	-499918	1.34056	437090	549411	649502	641280	774806
2.883	-499921	1.34109	415031	491734	581602	571593	722876
2.88458	-499924	1.34162	380517	468107	550517	546660	645830
2.88615	-499928	1.34268	335510	426912	502595	499548	610461
2.88772	-499930	1.34321	327564	378355	440942	442198	560823
2.88929	-499933	1.34374	304020	365428	426092	426523	487290
2.89086	-499935	1.34427	298729	339323	394802	391918	468862
2.89243	-499938	1.3448	279518	333115	383943	383693	432739
2.89401	-499940	1.34533	275137	309958	358045	358149	420640
2.89558	-499942	1.34586	258984	304369	348052	350187	389338
2.89715	-499944	1.3464	256828	283196	325754	325992	382354
2.89872	-499945	1.34693	243826	282625	321326	323102	355432
2.90029	-499947	1.34746	241944	264889	301906	304262	350190
2.90186	-499949	1.34799	230485	262411	296429	297635	329203
2.90343	-499950	1.34852	231098	249168	283126	284807	323451
2.905	-499951	1.34905	218271	249560	282142	283172	306523
2.90658	-499953	1.34958	218355	235032	265053	266428	304130
2.90815	-499954	1.35011	209128	235470	263594	264344	285119
2.90972	-499955	1.35064	210830	223800	250096	250629	285179
2.91129	-499956	1.35117	202406	224720	251440	252366	271377
2.91286	-499957	1.3517	203404	214128	238332	240376	269278
2.91443	-499958	1.35223	195314	214356	238845	240915	258193
2.916	-499959	1.35276	196764	206625	228330	230412	257914
2.91757	-499960	1.35329	190710	206763	228986	229823	244716
2.91915	-499961	1.35382	192114	199724	221639	221327	246634
2.92072	-499961	1.35435	184761	202433	223694	223321	236265
2.92229	-499962	1.35488	186815	192900	211950	214134	238643
2.92386	-499963	1.35541	180483	194456	212826	215168	229076
2.92543	-499963	1.35594	181753	186905	207230	205939	228835
2.927	-499964	1.35647	177568	188724	206866	208121	220346
2.92857	-499964	1.357	179616	184198	199398	200565	221029
2.93014	-499965	1.35753	174058	185934	203368	203909	214117
2.93171	-499965	1.35806	176113	179089	194780	197191	215634
2.93328	-499966	1.35859	170253	181704	198160	199018	207635
2.93486	-499966	1.35912	173686	175574	190964	191597	209565
2.93643	-499967	1.35965	169099	177772	192038	193269	203952
2.938	-499967	1.36018	171476	172859	187418	188937	205767
2.93957	-499968	1.36072	167124	174683	190220	189302	198270
2.94114	-499968	1.36125	168601	169875	184492	184669	201389
2.94271	-499969	1.36178	163900	170204	185398	186047	195132
2.94428	-499969	1.36231	165807	165728	180180	180113	194417
2.94585	-499969	1.36284	161222	169555	181576	183482	189560
2.94742	-499970	1.36337	164249	163462	175432	176858	192043
2.94899	-499970	1.3639	159325	166582	179664	181507	185012
2.95056	-499970	1.36443	163490	161402	172728	174111	190611
2.95213	-499970	1.36496	158170	163377	178000	177412	183858
2.9537	-499971	1.36549	160208	158694	171087	171890	185003
2.95527	-499971	1.36655	159220	160764	173511	174795	182123
2.95685	-499971	1.36708	155480	158728	169951	171402	182894
2.95842	-499971	1.36761	157763	155600	166576	168094	178164
2.95999	-499972	1.36814	154170	157456	170497	171338	175752
2.96156	-499972	1.36867	154886	153488	165752	166575	178213
2.96313	-499972	1.3692	153373	154847	167821	167484	172880
2.9647	-499972	1.36973	155225	152585	162703	163289	173663
2.96627	-499972	1.37026	151177	155106	166675	167006	168607
2.96784	-499972	1.37079	154823	151942	161267	161525	173711
2.96941	-499973	1.37132	151080	154816	165249	165781	169700
2.97098	-499973	1.37185	154351	149867	160299	160969	173009
2.97255	-499973	1.37238	150655	154397	163295	165368	165788
2.97412	-499973	1.37291	155155	149669	160426	161318	171681
2.97569	-499973	1.37344	150289	152165	163365	163946	166940
2.97726	-499973	1.37397	153598	148518	159366	159693	170528
2.97883	-499973	1.3745	150454	152075	161610	162273	165475
2.9804	-499973	1.37503	151878	148696	158162	159795	168047
2.98197	-499973	1.37557	148111	150148	160157	160542	165491
2.98354	-499973	1.3761	151457	146422	156362	154948	167055
2.98511	-499974	1.37663	147120	148909	159193	159680	161156
2.98668	-499974	1.37716	150756	144373	154544	155399	164487
2.98825	-499974	1.37769	146739	148375	157935	158610	161950
2.98982	-499974	1.37822	150954	144074	153947	154501	163710
2.99139	-499974	1.37875	146529	148069	157760	158486	160129
2.99296	-499974	1.37928	149108	144948	153098	153790	163638
2.99453	-499974	1.37981	146095	146944	155713	156992	159315
2.9961	-499974	1.38034	149188	143466	152567	153924	163119
2.99767	-499974	1.38087	144073	146997	155532	155594	158101
2.99924	-499974	1.3814	149697	141870	151757	151373	161551
3.00081	-499974	1.38193	144790	147137	155821	156650	157203
3.00238	-499974	1.38246	147124	142033	150535	150644	161500
3.00395	-499974	1.38299	143815	145229	153804	153577	156008
3.00552	-499974	1.38352	146527	140997	148899	149060	158424
3.00709	-499974	1.38405	142782	143181	151198	152467	154184
3.00866	-499974	1.38458	145222	140084	149125	149207	157658
3.01023	-499974	1.38511	142916	143275	151464	151837	154406
3.0118	-499974	1.38564	146592	141392	148314	148627	157441
3.01337	-499974	1.38617	143302	143439	151467	151218	152732
3.01494	-499974	1.3867	145237	140903	148248	148690	158334
3.01651	-499974	1.38723	142649	140032	149452	150974	154062
3.01808	-499973	1.38776	146135	139040	147519	147483	155909
3.01965	-499973	1.38829	140425	142317	151392	151874	153350
3.02122	-499973	1.38882	144293	137990	145526	146641	155739
3.02279	-499973	1.38935	141482	141335	149962	149519	151176
3.02436	-499973	1.38988	144262	138065	146181	146943	154745
3.02593	-499973	1.39041	140840	140223	149274	150119	151738
3.0275	-499973	1.39094	144843	137023	146265	146419	154345
3.02907	-499973	1.39148	141635	141797	149762	150678	150499
3.03064	-499973	1.39201	144395	136998	144917	146797	155181
3.03221	-499972	1.39254	141038	141300	148308	149977	150530
3.03378	-499972	1.39307	143693	137483	144566	145083	154383
3.03534	-499972	1.3936	139816	140642	148681	149647	148924
3.03691	-499972	1.39413	142842	136594	144026	144196	153876
3.03848	-499972	1.39466	139287	139357	148394	148316	148407
3.04005	-499972	1.39519	143830	136152	143360	144240	152907
3.04162	-499971	1.39572	139622	140529	147095	148403	148234
3.04319	-499971	1.39625	143364	135974	145255	144057	152117
3.04476	-499971	1.39678	139207	139547	147624	147221	148409
3.04633	-499971	1.39731	143215	136069	143376	144522	151795
3.0479	-499970	1.39784	139414	140907	149411	147415	146981
3.04947	-499970	1.39837	142495	134921	143498	144392	153396
3.05104	-499970	1.3989	139060	138004	146561	147111	148645
3.05261	-499970	1.39943	141764	134610	143374	144195	152910
3.05418	-499970	1.39996	139946	137997	145748	146379	147851
3.05575	-499969	1.40049	142496	135779	143029	143435	150580
3.05731	-499969	1.40102	138695	138257	145574	145942	148114
3.05888	-499969	1.40155	142559	134938	142228	143223	152044
3.06045	-499968	1.40208	138269	137017	145640	147523	145877
3.06202	-499968	1.40261	141388	133745	141122	141326	150472
3.06359	-499968	1.40314	137766	137033	144493	145930	145301
3.06516	-499967	1.40367	141328	133903	140124	142131	148761
3.06673	-499967	1.4042	138415	137983	144905	146284	146963
3.0683	-499967	1.40473	141348	134746	141898	142125	151495
3.06987	-499966	1.40526	137322	136474	144722	145342	145347
3.07144	-499966	1.40579	141139	134278	142019	141700	148921
3.073	-499966	1.40632	137652	136182	143389	145435	144845
3.07457	-499965	1.40685	140897	134006	141587	141493	147369
3.07614	-499965	1.40738	138020	137317	145771	145196	145404
3.07771	-499964	1.40791	140770	134148	140837	141589	148123
3.07928	-499964	1.40844	137749	136449	143621	145318	143654
3.08085	-499963	1.40898	139981	133651	140941	141541	148354
3.08242	-499963	1.40951	137594	136240	142364	143826	144593
3.08399	-499962	1.41004	140228	133611	141221	141252	148134
3.08555	-499962	1.41057	137662	136206	145070	144706	143840
3.08712	-499961	1.4111	139017	133243	140274	141087	148687
3.08869	-499961	1.41163	135663	135508	142613	143070	144765
3.09026	-499960	1.41216	140304	131879	138474	138444	146410
3.09183	-499960	1.41269	136225	136217	143330	144103	142649
3.0934	-499959	1.41322	138875	131926	138648	138606	146713
3.09497	-499958	1.41374	136501	134262	142523	141559	142788
3.09653	-499958	1.41428	137923	132157	138340	139577	146456
3.0981	-499957	1.41481	134947	132944	141210	141032	142529
3.09967	-499956	1.41534	138296	131353	137422	139217	143314
3.10124	-499956	1.41587	134028	133708	141297	142574	141353
3.10281	-499955	1.41639	137064	130217	137192	138549	144730
3.10438	-499954	1.41693	134613	132376	140341	140359	141482
3.10595	-499953	1.41746	137983	130979	137867	136829	144031
3.10751	-499952	1.41799	134106	134197	141573	143069	142276
3.10908	-499952	1.41852	137762	129551	136647	138124	144938
3.11065	-499951	1.41906	134350	134048	140471	141386	141394
3.11222	-499950	1.41958	137404	130507	136428	138084	145762
3.11379	-499949	1.42012	134694	133163	139449	140288	142554
3.11535	-499948	1.42064	138073	130451	137233	138110	143526
3.11692	-499947	1.42117	135578	134071	141763	141017	142339
3.11849	-499946	1.42171	139645	130923	137396	138585	144439
3.12006	-499944	1.42223	133808	135579	142706	144084	141493
3.12163	-499943	1.42277	137920	129340	136580	137768	147796
3.1232	-499942	1.42329	134299	133716	140131	141270	140366
3.12476	-499941	1.42382	139358	130314	137861	137370	143521
3.12633	-499939	1.42436	134965	134847	141035	142037	141382
3.1279	-499938	1.42488	138304	131280	137581	137843	146053
3.12947	-499937	1.42542	133248	133699	140366	141418	142323
3.13104	-499935	1.42594	137290	129687	136304	136841	145221
3.1326	-499933	1.42647	135155	132145	140057	140009	138899
3.13417	-499932	1.42701	137694	131085	137243	138335	143173
3.13574	-499930	1.42753	134225	132891	139681	139337	140049
3.13731	-499928	1.42807	137346	129048	135137	137656	143808
3.13888	-499926	1.42859	134373	132784	138818	140789	139485
3.14044	-499924	1.42912	137003	129151	137370	138508	144135
3.14201	-499922	1.42966	133791	132750	140435	140699	140345
3.14358	-499920	1.43018	137578	129077	136772	137149	144855
3.14515	-499918	1.43072	133995	131341	139073	139766	139942
3.14671	-499915	1.43125	136796	130189	136496	136889	143079
3.14828	-499913	1.43178	134194	132399	139558	140376	140323
3.14985	-499910	1.43231	136789	130079	137372	136996	144305
3.15142	-499907	1.43283	134612	131758	137915	138812	141872
3.15299	-499905	1.43337	136869	129255	136550	137006	142028
3.15455	-499901	1.4339	133112	131821	138599	138883	139941
3.15612	-499898	1.43443	136904	129244	136233	135279	142688
3.15769	-499895	1.43496	133037	131740	138510	139707	138540
3.15926	-499891	1.43548	134819	128319	135839	135561	142309
3.16082	-499887	1.43602	132793	131077	137696	139053	139502
3.16239	-499883	1.43655	136223	128703	135913	135853	142471
3.16396	-499879	1.43708	131540	130935	137838	138094	139612
3.16553	-499874	1.43761	136583	127091	134089	134169	141694
3.16709	-499869	1.43813	132871	131290	138669	138911	137743
3.16866	-499864	1.43867	135004	129009	136221	137152	143481
3.17023	-499858	1.4392	132611	130198	137164	138294	139822
3.1718	-499852	1.43973	135293	128098	134983	135278	141787
3.17336	-499846	1.44026	131566	130712	137653	138305	138659
3.17493	-499839	1.4408	135025	128675	134762	133627	141720
3.1765	-499832	1.44132	131845	130900	137238	138809	136664
3.17806	-499824	1.44186	134353	128002	133666	134926	142544
3.17963	-499815	1.44238	131528	130889	137240	138043	138484
3.1812	-499806	1.44291	135544	126611	133522	133305	139592
3.18277	-499796	1.44345	132233	130020	137551	138308	137502
3.18433	-499785	1.44397	134860	128160	134524	135201	141832
3.1859	-499773	1.44451	131399	130130	136372	138202	137266
3.18747	-499761	1.44503	134550	126463	132921	133778	141390
3.18904	-499747	1.44556	130970	129774	136447	137605	135794
3.1906	-499732	1.4461	134843	126926	133823	134400	141208
3.19217	-499715	1.44662	130584	130230	137672	138227	135363
3.19374	-499696	1.44716	134166	125686	132415	134396	140981
3.1953	-499676	1.44768	131869	130321	137789	137921	136850
3.19687	-499654	1.44821	134431	128280	133594	135190	140716
3.19844	-499629	1.44875	131308	130737	136876	138096	138374
3.2	-499601	1.44927	134591	126871	132651	132943	142284
3.20157	-499570	1.44981	131811	130868	137767	138698	136550
3.20314	-499535	1.45034	134814	126376	133907	134390	140581
3.2047	-499495	1.45086	131702	131232	137477	137813	138013
3.20627	-499450	1.4514	132691	127735	132950	134801	140507
3.20784	-499399	1.45192	132904	129203	136005	135051	136391
3.20941	-499340	1.45246	134437	128658	135941	135762	138032
3.21097	-499271	1.45299	131446	130511	137274	137837	139271
3.21254	-499191	1.45351	134800	128234	133233	134817	140736
3.21411	-499097	1.45405	130653	130412	136695	137754	136747
3.21567	-498985	1.45457	133977	126969	133406	133189	140651
3.21724	-498851	1.45511	131317	130138	136088	138323	136313
3.21881	-498689	1.45564	133275	126406	133072	134292	141617
3.22037	-498489	1.45616	130437	128910	136617	135737	136309
3.22194	-498239	1.4567	133895	126044	133181	132856	139605
3.22351	-497922	1.45722	129947	129186	135109	136932	136148
3.22507	-497511	1.45776	133234	125338	132597	133721	140826
3.22664	-496966	1.45829	128951	128478	134984	135945	135052
3.2282	-496222	1.45881	133141	125061	131688	131940	139561
3.22977	-495170	1.45935	128442	128979	134573	136201	136412
3.23134	-493600	1.45989	132633	124535	131612	132663	138823
3.2329	-490958	1.46041	130583	128566	135064	136502	134675
3.23447	-485449	1.46094	132851	126455	132166	133064	138082
3.23604	-472220	1.46146	130119	127867	135331	136360	135295
3.2376	-443611	1.462	132876	126303	132707	132843	139857
3.23917	-398284	1.46254	129395	128254	134892	135583	134956
3.24074	-362837	1.46306	134157	126319	131431	132271	139232
3.2423	-382641	1.46359	130300	129841	136622	136627	136280
3.24387	-429848	1.46411	134015	126489	132417	133360	139835
3.24543	-464767	1.46465	129314	129115	135652	136232	136368
3.247	-482314	1.46519	132647	125514	131474	132768	138911
3.24857	-489667	1.46571	130663	128466	135137	135563	134977
3.25013	-492955	1.46624	133924	127002	132791	132880	138922
3.2517	-494783	1.46676	130124	130250	136666	137769	138118
3.25327	-495970	1.4673	131871	125560	131636	133067	140630
3.25483	-496797	1.46784	128637	128016	134872	135238	136648
3.2564	-497395	1.46836	131481	125198	130855	131908	137490
3.25796	-497842	1.46889	129713	127633	134859	135324	133819
3.25953	-498184	1.46943	132722	125802	131632	132298	139274
3.2611	-498451	1.46995	129138	128111	135104	136050	134797
3.26266	-498663	1.47049	132333	124789	131556	132750	139486
3.26423	-498835	1.47101	128890	128829	134806	136043	133937
3.26579	-498975	1.47154	132279	124872	131961	132112	138372
3.26736	-499092	1.47208	128064	127918	136340	136120	134673
3.26893	-499190	1.4726	132916	124295	130019	131126	139040
3.27049	-499273	1.47314	128368	128057	134850	134748	133078
3.27206	-499344	1.47366	131986	124397	131315	130219	137782
3.27362	-499405	1.47419	129181	127921	133522	135196	134649
3.27519	-499457	1.47473	130937	125011	131111	131599	138216
3.27675	-499503	1.47525	127636	127373	133190	134553	133031
3.27832	-499544	1.47579	131536	123455	130493	131204	136194
3.27989	-499579	1.47631	128417	128794	133388	134400	136431
3.28145	-499611	1.47684	129465	123831	129612	131024	137639
3.28302	-499639	1.47738	126990	126204	133489	133673	133155
3.28458	-499664	1.4779	132171	123064	129157	130124	134957
3.28615	-499687	1.47843	127200	126814	134073	134543	130543
3.28771	-499707	1.47897	132201	123597	129351	131647	137818
3.28928	-499725	1.47949	128297	127729	134199	134911	131690
3.29084	-499742	1.48003	131678	124959	130206	131706	137677
3.29241	-499757	1.48055	128965	127626	133229	135159	133253
3.29398	-499771	1.48108	131269	125501	130594	131900	136376
3.29554	-499784	1.48162	128630	127058	132691	133851	135191
3.29711	-499795	1.48214	131125	125200	130179	132695	137224
3.29867	-499806	1.48268	128147	126943	132576	134952	133838
3.30024	-499816	1.4832	131227	123389	131085	130979	137588
3.3018	-499825	1.48373	127883	128079	133309	133671	133571
3.30337	-499833	1.48427	131946	123690	130010	130398	137381
3.30493	-499841	1.48479	128039	127526	134389	134335	133337
3.3065	-499848	1.48533	131431	123949	130173	131466	138237
3.30806	-499855	1.48585	126982	127117	133927	134833	133958
3.30963	-499861	1.48638	130894	123887	129396	129488	136122
3.31119	-499867	1.48692	126372	126927	133127	133936	132289
3.31276	-499873	1.48744	130573	123029	128781	130312	135138
3.31432	-499878	1.48798	126693	127321	132950	134750	133220
3.31589	-499883	1.48851	129309	122844	129290	130017	137100
3.31745	-499887	1.48903	126474	126155	133402	133212	131580
[truncated: 17,897 more rows]

## Sheet: Figure 2d
Momentum transfer Q	Intensity	Momentum transfer Q	Intensity	--
\(197)\+(-1)	arb. units	\(197)\+(-1)	arb. units	--
	Sim. trigonal LaTMO3		LNMO	LNMO-C0.3La	LNMO-C0.5La	LNMO-C0.7La	LNMO-C1.0La
0.15916	-500000	0.42622	153338	144487	144631	--	138365
0.16075	-499920	0.42675	152824	144376	145176	--	139596
0.16234	-499921	0.42728	152326	144415	143812	133153	138079
0.16393	-499923	0.42781	152392	143378	144379	132689	137842
0.16553	-499924	0.42834	152183	142531	142904	132337	136868
0.16712	-499925	0.42888	152853	142393	142764	132183	136827
0.16871	-499927	0.42941	151864	143591	143070	131399	137536
0.1703	-499928	0.42994	151879	142733	143260	131728	137836
0.17189	-499929	0.43047	151333	142018	141978	131726	136804
0.17348	-499930	0.43101	150565	142136	142411	132107	136943
0.17507	-499932	0.43154	150664	141361	142601	132185	136530
0.17667	-499933	0.43207	150243	141844	141846	131284	136759
0.17826	-499934	0.4326	150786	141035	142040	130726	136728
0.17985	-499935	0.43314	151471	140903	141365	130288	135672
0.18144	-499936	0.43367	151058	141991	141595	130980	136448
0.18303	-499937	0.4342	150410	141879	141996	129878	137330
0.18462	-499938	0.43473	150424	142546	142136	130324	136854
0.18622	-499939	0.43526	149161	140929	141838	130769	135902
0.18781	-499940	0.4358	149938	141330	141893	130877	135936
0.1894	-499941	0.43633	149853	140774	140959	129720	135120
0.19099	-499942	0.43686	149621	140433	140272	130216	135558
0.19258	-499943	0.43739	150021	140031	140742	130118	135659
0.19417	-499944	0.43792	149498	140684	140546	130084	134829
0.19576	-499944	0.43846	149989	140105	140853	130023	135971
0.19736	-499945	0.43899	149313	138978	140338	129963	134548
0.19895	-499946	0.43952	150203	140229	140870	129157	134922
0.20054	-499947	0.44005	149558	139294	140295	129497	134358
0.20213	-499948	0.44059	149085	140844	140633	129981	135683
0.20372	-499948	0.44112	149158	140922	140390	129307	134800
0.20531	-499949	0.44165	148276	139386	139302	130088	134416
0.20691	-499950	0.44218	149162	139824	140042	129132	134457
0.2085	-499951	0.44271	149188	138978	138740	128585	134104
0.21009	-499951	0.44325	147934	139622	140254	129925	134426
0.21168	-499952	0.44378	149040	139858	141408	128583	135494
0.21327	-499953	0.44431	148962	139127	139158	129310	133980
0.21486	-499953	0.44484	148559	139898	140922	129390	135773
0.21645	-499954	0.44538	147265	139204	139882	129028	134357
0.21805	-499954	0.44591	147877	139645	139022	129505	134861
0.21964	-499955	0.44644	148270	138325	139204	129427	133465
0.22123	-499956	0.44697	148390	139243	138945	129306	134261
0.22282	-499956	0.4475	147738	138627	138842	128028	133922
0.22441	-499957	0.44804	147195	139537	140129	128929	134436
0.226	-499957	0.44857	148481	139106	138902	129133	133524
0.2276	-499958	0.4491	148158	137964	138925	129312	133606
0.22919	-499958	0.44963	147077	139067	140248	128674	134249
0.23078	-499959	0.45017	147896	139632	139606	128217	134138
0.23237	-499959	0.4507	147445	137689	138894	128764	133335
0.23396	-499960	0.45123	147272	139209	139235	129409	133840
0.23555	-499960	0.45176	147115	139267	139167	128401	133642
0.23714	-499961	0.45229	147060	137915	139058	128822	133794
0.23874	-499961	0.45283	147644	138385	140099	128586	133352
0.24033	-499962	0.45336	147024	138542	138313	127317	133191
0.24192	-499962	0.45389	147991	138709	138893	128294	133250
0.24351	-499963	0.45442	147737	137931	138689	127820	134516
0.2451	-499963	0.45496	147761	139034	139254	128735	134745
0.24669	-499964	0.45549	146353	137865	138450	127845	133963
0.24828	-499964	0.45602	146876	137979	139056	128646	133111
0.24988	-499964	0.45655	147019	137462	138510	128555	132906
0.25147	-499965	0.45709	146258	137813	138619	128461	133162
0.25306	-499965	0.45762	146455	138231	138317	127428	133006
0.25465	-499966	0.45815	146093	138321	138155	127690	133081
0.25624	-499966	0.45868	146152	136987	138114	128571	132380
0.25783	-499966	0.45922	146694	136600	137030	128702	132801
0.25942	-499967	0.45975	146727	137492	137835	127213	132579
0.26102	-499967	0.46028	146198	137820	137549	127116	132184
0.26261	-499968	0.46081	146182	138112	138372	127306	133036
0.2642	-499968	0.46135	146983	137460	138326	127383	132659
0.26579	-499968	0.46188	146334	137331	138079	127837	131892
0.26738	-499969	0.46241	144993	138594	138394	127959	133743
0.26897	-499969	0.46294	145674	136928	137997	127366	132420
0.27056	-499969	0.46347	145438	136684	137033	128365	131605
0.27216	-499970	0.46401	145505	138094	136790	127193	131889
0.27375	-499970	0.46454	144932	136918	137300	126928	132242
0.27534	-499970	0.46507	145671	136528	137448	127032	132150
0.27693	-499970	0.4656	145714	136044	136172	127254	131726
0.27852	-499971	0.46614	144583	136363	137498	126886	131867
0.28011	-499971	0.46667	145070	136976	137788	126858	131907
0.2817	-499971	0.4672	144901	135465	136368	126584	131138
0.2833	-499972	0.46773	145676	135763	136686	127737	131288
0.28489	-499972	0.46827	145086	135912	135926	126493	131361
0.28648	-499972	0.4688	143796	136763	136901	126462	131969
0.28807	-499972	0.46933	144046	136987	136760	126532	131778
0.28966	-499973	0.46986	144837	135476	136327	126074	130462
0.29125	-499973	0.4704	144113	134997	136292	126976	131035
0.29284	-499973	0.47093	145142	136451	136698	126133	130819
0.29444	-499974	0.47146	144356	136294	136265	125830	132555
0.29603	-499974	0.47199	143779	136130	136718	126571	130775
0.29762	-499974	0.47252	144791	136728	136584	126152	131519
0.29921	-499974	0.47306	143505	135494	135756	126346	130252
0.3008	-499974	0.47359	143453	135949	136699	126811	132539
0.30239	-499975	0.47412	143944	135624	135975	125351	130662
0.30398	-499975	0.47465	143185	134283	135280	125902	131043
0.30558	-499975	0.47519	144346	135551	135603	125560	131387
0.30717	-499975	0.47572	144508	135106	135661	125019	129984
0.30876	-499976	0.47625	143070	135542	136228	126282	130828
0.31035	-499976	0.47678	143522	136623	136649	124985	131852
0.31194	-499976	0.47732	142693	135344	134989	126433	130812
0.31353	-499976	0.47785	144307	134611	135329	126506	130604
0.31512	-499976	0.47838	143145	134194	135614	126138	129841
0.31672	-499977	0.47891	143490	135223	136691	125234	130681
0.31831	-499977	0.47945	143991	135257	134670	125080	130592
0.3199	-499977	0.47998	143867	135123	134681	125977	130058
0.32149	-499977	0.48051	142715	135899	136046	125430	130854
0.32308	-499977	0.48104	143144	135236	135272	126058	131778
0.32467	-499978	0.48158	142927	135369	135288	125902	130104
0.32626	-499978	0.48211	143486	134795	135552	125421	129822
0.32786	-499978	0.48264	141951	134587	134367	125251	130109
0.32945	-499978	0.48317	143598	135340	135130	126281	130704
0.33104	-499978	0.4837	141883	134179	134807	125276	129087
0.33263	-499979	0.48424	143253	135019	136705	125534	131283
0.33422	-499979	0.48477	142836	134053	134243	124638	128490
0.33581	-499979	0.4853	141067	135571	135075	125992	130062
0.3374	-499979	0.48583	141645	134417	134980	124891	129284
0.33899	-499979	0.48637	141913	133524	133740	125538	129086
0.34059	-499979	0.4869	142386	132909	133916	124813	129162
0.34218	-499980	0.48743	142405	133100	134527	124466	128070
0.34377	-499980	0.48796	141650	134050	135182	124371	129883
0.34536	-499980	0.4885	141701	133299	133399	123934	129002
0.34695	-499980	0.48903	140326	133971	134174	124547	128976
0.34854	-499980	0.48956	142151	133030	133399	124348	129579
0.35013	-499980	0.49009	140961	131566	132314	124962	127743
0.35173	-499981	0.49063	140836	133873	134285	124055	129590
0.35332	-499981	0.49116	140323	132946	133872	122842	127920
0.35491	-499981	0.49169	140213	131921	132760	124947	128773
0.3565	-499981	0.49222	141832	132977	134441	123843	128040
0.35809	-499981	0.49276	139322	132235	132806	124212	128412
0.35968	-499981	0.49329	139898	133691	133329	123666	130021
0.36127	-499981	0.49382	140310	131138	131698	122930	127340
0.36286	-499982	0.49435	139707	131780	132900	124258	128355
0.36446	-499982	0.49489	139427	131995	132033	122386	127850
0.36605	-499982	0.49542	140092	131809	132052	123595	127339
0.36764	-499982	0.49595	139825	131689	131940	123646	127632
0.36923	-499982	0.49648	139050	131619	132606	123461	127060
0.37082	-499982	0.49702	139136	131833	132748	122907	127478
0.37241	-499982	0.49755	139224	130639	131479	123055	126541
0.374	-499982	0.49808	139994	130264	131079	122541	126962
0.37559	-499983	0.49861	139781	130903	131780	121770	127316
0.37719	-499983	0.49915	139130	131482	131806	122081	126906
0.37878	-499983	0.49968	138993	131359	131902	122648	127930
0.38037	-499983	0.50021	139581	131564	131757	123228	126611
0.38196	-499983	0.50074	138779	130610	130748	122414	126445
0.38355	-499983	0.50127	138791	130845	132269	122914	127326
0.38514	-499983	0.50181	139052	130926	130726	121930	126547
0.38673	-499983	0.50234	139024	130912	131065	123289	126936
0.38832	-499984	0.50287	139543	130791	131648	122224	126074
0.38992	-499984	0.5034	138069	130463	131134	122313	126758
0.39151	-499984	0.50394	139237	130802	131812	122261	127133
0.3931	-499984	0.50447	138433	129567	131266	122299	126139
0.39469	-499984	0.505	138946	131214	132597	122546	127108
0.39628	-499984	0.50553	137619	131185	131451	121666	126250
0.39787	-499984	0.50607	137972	131346	132342	122818	126570
0.39946	-499984	0.5066	137874	130174	130921	122115	125809
0.40105	-499984	0.50713	137138	130328	129875	122166	126011
0.40265	-499985	0.50766	137989	129423	130529	121459	126383
0.40424	-499985	0.5082	138552	130038	131175	121122	125549
0.40583	-499985	0.50873	138339	129832	130080	121806	126106
0.40742	-499985	0.50926	137966	130652	130717	121517	126403
0.40901	-499985	0.50979	138740	130678	131674	121716	126832
0.4106	-499985	0.51033	136958	130132	130140	122572	125666
0.41219	-499985	0.51086	138084	130211	130902	122641	125966
0.41378	-499985	0.51139	136926	129406	130005	121360	125127
0.41538	-499985	0.51193	137110	129515	130509	122432	125818
0.41697	-499985	0.51246	136790	129269	129976	121279	125375
0.41856	-499986	0.51299	137004	128971	129121	121111	125269
0.42015	-499986	0.51352	137828	129191	129683	120843	124643
0.42174	-499986	0.51406	137223	129956	129979	121180	125534
0.42333	-499986	0.51459	136032	129746	130532	120504	126209
0.42492	-499986	0.51512	137827	129875	130821	121342	126416
0.42651	-499986	0.51565	137141	128761	128371	121935	124797
0.42811	-499986	0.51619	136552	129726	129541	121732	125539
0.4297	-499986	0.51672	137423	128748	129807	120634	126228
0.43129	-499986	0.51725	136112	129220	129327	121012	125680
0.43288	-499986	0.51778	137899	129841	129811	121663	124552
0.43447	-499986	0.51832	136865	128752	128728	120877	124769
0.43606	-499986	0.51885	136645	129244	129991	121459	125486
0.43765	-499987	0.51938	136177	130089	129767	120662	125675
0.43924	-499987	0.51991	136034	129347	129023	121571	125171
0.44083	-499987	0.52045	136472	128540	129148	121085	125014
0.44243	-499987	0.52098	136918	127712	129080	121227	124405
0.44402	-499987	0.52151	136232	128217	129002	119942	124756
0.44561	-499987	0.52204	135853	128895	129750	120411	124534
0.4472	-499987	0.52258	134819	129277	129797	120608	124528
0.44879	-499987	0.52311	135222	128096	128743	120708	124441
0.45038	-499987	0.52364	135290	128108	128020	120493	123636
0.45197	-499987	0.52417	135709	127719	128223	120779	123795
0.45356	-499987	0.52471	135448	128203	127638	119730	123932
0.45515	-499987	0.52524	135873	129028	128590	119260	124829
0.45675	-499987	0.52577	134934	127853	127869	119510	123769
0.45834	-499987	0.5263	134949	128145	128802	119815	123716
0.45993	-499988	0.52684	135087	127579	128000	119632	123601
0.46152	-499988	0.52737	136011	127564	128120	120187	123314
0.46311	-499988	0.5279	134612	128100	127329	119325	122851
0.4647	-499988	0.52843	134312	127949	128414	119801	124197
0.46629	-499988	0.52897	135082	127615	128053	118718	124346
0.46788	-499988	0.5295	134346	126878	127939	119488	124041
0.46947	-499988	0.53003	134761	127359	127599	119672	122923
0.47107	-499988	0.53056	134229	127314	128050	119231	123136
0.47266	-499988	0.5311	134434	127141	127203	119718	123865
0.47425	-499988	0.53163	133619	126721	127749	119330	122950
0.47584	-499988	0.53216	135614	126935	128313	119056	123907
0.47743	-499988	0.53269	134548	125854	126956	119326	122457
0.47902	-499988	0.53323	134334	127334	128189	119788	123775
0.48061	-499988	0.53376	133617	127390	128113	118544	122792
0.4822	-499988	0.53429	134720	126716	127850	119974	123715
0.48379	-499989	0.53482	134017	126858	126477	119459	123043
0.48539	-499989	0.53536	132863	127119	128780	119259	123053
0.48698	-499989	0.53589	133086	126511	127294	118234	122429
0.48857	-499989	0.53642	134022	126726	126834	119341	122529
0.49016	-499989	0.53695	133618	126606	126442	118832	122506
0.49175	-499989	0.53749	133710	126904	127762	118430	123561
0.49334	-499989	0.53802	133638	125885	126620	118612	122336
0.49493	-499989	0.53855	133961	126311	127336	118848	122991
0.49652	-499989	0.53908	133648	126092	126368	119147	122092
0.49811	-499989	0.53962	133695	127549	127479	117949	123272
0.4997	-499989	0.54015	133401	126096	126987	118229	122691
0.5013	-499989	0.54068	133316	125605	126787	118949	122303
0.50289	-499989	0.54122	133574	126333	126385	118371	122312
0.50448	-499989	0.54175	133475	126310	127189	118852	122816
0.50607	-499989	0.54228	132258	125100	126510	118223	122517
0.50766	-499989	0.54281	132892	125605	126636	118791	122757
0.50925	-499989	0.54335	132270	125143	125577	118148	121225
0.51084	-499989	0.54388	132287	125519	125867	117951	122758
0.51243	-499990	0.54441	132402	124717	125643	117610	121953
0.51402	-499990	0.54494	133519	125443	125472	117887	121040
0.51561	-499990	0.54548	131518	125854	125893	117952	120709
0.51721	-499990	0.54601	133101	126520	126065	117323	121780
0.5188	-499990	0.54654	133615	123939	124941	118102	121164
0.52039	-499990	0.54707	132545	125950	126736	118581	122411
0.52198	-499990	0.54761	131540	125829	126262	116438	122844
0.52357	-499990	0.54814	132736	125100	124903	119100	120973
0.52516	-499990	0.54867	132016	124664	125127	118146	121895
0.52675	-499990	0.5492	131869	124550	125232	117687	120998
0.52834	-499990	0.54974	132270	125692	125337	116931	121397
0.52993	-499990	0.55027	132398	125910	125388	117959	121952
0.53152	-499990	0.5508	131885	125478	126385	117693	121579
0.53312	-499990	0.55133	132317	124674	125757	117786	121796
0.53471	-499990	0.55187	131243	125289	125427	117665	120769
0.5363	-499990	0.5524	132148	125196	125415	118051	121248
0.53789	-499990	0.55293	132276	124746	125309	117303	121231
0.53948	-499990	0.55347	131353	124914	125210	117956	121345
0.54107	-499990	0.554	130965	125186	125238	117499	121493
0.54266	-499990	0.55453	132140	124923	125594	117056	120790
0.54425	-499990	0.55506	131359	124599	125096	117894	120532
0.54584	-499990	0.5556	131701	124911	126544	117687	121102
0.54743	-499990	0.55613	131117	124180	124270	117296	120491
0.54902	-499991	0.55666	131325	125403	125411	117953	121675
0.55062	-499991	0.55719	132145	124377	124462	116918	121155
0.55221	-499991	0.55773	131007	124269	125691	118277	120406
0.5538	-499991	0.55826	131324	124621	125472	117035	121391
0.55539	-499991	0.55879	132100	124000	124325	116976	119804
0.55698	-499991	0.55932	130211	123957	124484	117590	120712
0.55857	-499991	0.55986	130137	125439	125209	117045	121848
0.56016	-499991	0.56039	132922	123311	123177	116796	119501
0.56175	-499991	0.56092	132307	123345	123889	118161	118904
0.56334	-499991	0.56145	130829	125265	125821	116347	122641
0.56493	-499991	0.56199	131295	125186	126389	116372	121495
0.56652	-499991	0.56252	130291	123490	124362	118270	120427
0.56811	-499991	0.56305	131286	124713	124551	118268	120691
0.56971	-499991	0.56359	131093	123974	123950	116002	120660
0.5713	-499991	0.56412	131312	124231	125178	117154	121006
0.57289	-499991	0.56465	130612	123558	124371	116319	120206
0.57448	-499991	0.56518	130807	124117	124530	117287	120830
0.57607	-499991	0.56572	129712	123203	124356	116463	120522
0.57766	-499991	0.56625	130086	124174	124483	116795	120402
0.57925	-499991	0.56678	129663	122823	123435	116648	119732
0.58084	-499991	0.56731	131052	123934	123515	117495	120486
0.58243	-499991	0.56785	130200	122835	123289	116184	119124
0.58402	-499991	0.56838	130720	123909	124191	116043	120318
0.58561	-499991	0.56891	129499	122957	123630	115911	119741
0.5872	-499991	0.56944	129748	123972	124901	116806	120660
0.5888	-499991	0.56998	130580	123021	123638	115910	119711
0.59039	-499992	0.57051	130605	123239	123887	116441	119602
0.59198	-499992	0.57104	129832	123819	123969	115775	120131
0.59357	-499992	0.57158	129881	123279	124303	116190	120146
0.59516	-499992	0.57211	129533	123189	123893	117050	119319
0.59675	-499992	0.57264	130827	123021	123885	116403	119618
0.59834	-499992	0.57317	129538	123295	123788	116040	120489
0.59993	-499992	0.57371	129388	123723	124618	116274	120416
0.60152	-499992	0.57424	128151	122759	123428	116109	118999
0.60311	-499992	0.57477	130898	122565	123066	117225	119719
0.6047	-499992	0.5753	129936	121362	121922	116142	117747
0.60629	-499992	0.57584	128232	123953	124753	115660	120878
0.60788	-499992	0.57637	129163	122480	123662	115224	119165
0.60948	-499992	0.5769	129212	121617	122404	117408	118078
0.61107	-499992	0.57743	127740	123056	123935	116029	119928
0.61266	-499992	0.57797	128399	122847	123442	114448	118984
0.61425	-499992	0.5785	128657	122126	122412	115921	117770
0.61584	-499992	0.57903	129054	122351	122796	115891	118719
0.61743	-499992	0.57957	129097	121924	122596	114930	118489
0.61902	-499992	0.5801	128713	122190	122839	115802	119097
0.62061	-499992	0.58063	127868	123534	123035	115106	119559
0.6222	-499992	0.58116	129608	121924	122508	114973	118355
0.62379	-499992	0.5817	128979	121238	121671	116153	117861
0.62538	-499992	0.58223	129017	122583	122716	115274	119467
0.62697	-499992	0.58276	128506	122462	122605	114469	118835
0.62856	-499992	0.58329	128913	121734	122577	115401	118579
0.63015	-499992	0.58383	128110	122048	122480	115066	119189
0.63174	-499992	0.58436	129156	122631	123240	116150	119462
0.63334	-499992	0.58489	128103	120454	121935	115505	118737
0.63493	-499992	0.58543	129084	122470	122847	116021	119285
0.63652	-499992	0.58596	127641	122067	122582	114761	118680
0.63811	-499992	0.58649	128095	122349	123200	116067	119313
0.6397	-499992	0.58702	128026	120906	121019	115501	117633
0.64129	-499992	0.58756	128091	122006	122941	115602	118795
0.64288	-499992	0.58809	127274	121707	122519	114554	118140
0.64447	-499992	0.58862	127719	121189	122312	115937	118359
0.64606	-499993	0.58915	128240	120814	121932	115262	117460
0.64765	-499993	0.58969	127111	121583	121824	114784	118550
0.64924	-499993	0.59022	127964	121475	122618	114661	119103
0.65083	-499993	0.59075	127607	121285	122138	115332	118745
0.65242	-499993	0.59128	126953	121100	121806	115817	117594
0.65401	-499993	0.59182	128435	121192	121616	114602	118135
0.6556	-499993	0.59235	127055	120925	121328	114214	117534
0.65719	-499993	0.59288	127106	120976	121275	114267	117562
0.65879	-499993	0.59341	126992	120896	121901	114610	117170
0.66038	-499993	0.59395	127281	120197	121291	114402	117291
0.66197	-499993	0.59448	127463	121364	121730	114547	117236
0.66356	-499993	0.59501	127316	121210	122355	113836	117848
0.66515	-499993	0.59555	127192	120910	121177	113981	117681
0.66674	-499993	0.59608	126348	121007	121356	114575	117202
0.66833	-499993	0.59661	126707	120739	122009	113921	117933
0.66992	-499993	0.59714	127482	119452	120812	114106	116500
0.67151	-499993	0.59768	126509	120831	121496	114122	117355
0.6731	-499993	0.59821	127280	121333	121375	113902	118248
0.67469	-499993	0.59874	126011	119551	120932	114582	117063
0.67628	-499993	0.59927	126274	120742	121256	114339	117969
0.67787	-499993	0.59981	126292	119444	119953	113541	116229
0.67946	-499993	0.60034	126332	120546	120754	114727	116919
0.68105	-499993	0.60087	126422	120030	119942	113051	116435
0.68264	-499993	0.60141	126399	120241	121138	113992	117056
0.68423	-499993	0.60194	126631	120325	120541	113940	116746
0.68582	-499993	0.60247	125251	119529	119870	113837	116436
0.68741	-499993	0.603	126362	119709	120683	113887	117240
0.68901	-499993	0.60354	127252	118982	120141	113714	115800
0.6906	-499993	0.60407	125746	119988	120676	113627	116878
0.69219	-499993	0.6046	126160	120906	121194	112873	117791
0.69378	-499993	0.60513	125236	119639	118958	113696	116208
0.69537	-499993	0.60567	125927	120125	119880	114291	117090
0.69696	-499993	0.6062	125799	119089	119636	113399	116201
0.69855	-499993	0.60673	126658	119380	120583	113620	117428
0.70014	-499993	0.60727	124610	119113	120633	112809	116682
0.70173	-499993	0.6078	126037	119736	120293	113858	116645
0.70332	-499993	0.60833	124914	118955	119188	112924	116252
0.70491	-499993	0.60886	125847	119964	121013	113422	115819
0.7065	-499993	0.6094	125410	119457	119338	113205	115821
0.70809	-499993	0.60993	125261	119748	120396	113293	117036
0.70968	-499993	0.61046	125179	118262	119210	112816	116315
0.71127	-499993	0.61099	124780	119459	119710	112990	116889
0.71286	-499993	0.61153	124296	119023	119889	112482	116165
0.71445	-499993	0.61206	125151	118718	119130	113161	115618
0.71604	-499993	0.61259	124926	118484	118866	113667	115178
0.71763	-499994	0.61313	124985	118694	119289	112717	115894
0.71922	-499994	0.61366	124556	118874	119644	112260	115541
0.72081	-499994	0.61419	124281	119039	119390	112780	116201
0.7224	-499994	0.61472	123826	117958	118151	113518	115656
0.72399	-499994	0.61526	125551	118209	118881	112534	115731
0.72558	-499994	0.61579	123964	119104	119101	112504	115192
0.72718	-499994	0.61632	124010	119397	119780	112184	116501
0.72877	-499994	0.61685	123677	117799	118240	112482	115110
0.73036	-499994	0.61739	126229	117318	117821	112599	114539
0.73195	-499994	0.61792	123150	118164	118231	111790	115226
0.73354	-499994	0.61845	124134	120126	120316	111126	117402
0.73513	-499994	0.61899	123963	117913	118329	111504	114550
0.73672	-499994	0.61952	124223	118362	118175	113713	115795
0.73831	-499994	0.62005	123784	118217	118866	111995	115035
0.7399	-499994	0.62058	124664	118061	118267	112358	115528
0.74149	-499994	0.62112	123170	117836	119075	111591	115126
0.74308	-499994	0.62165	123694	118641	118577	111944	115471
0.74467	-499994	0.62218	123990	117912	117190	111906	114406
0.74626	-499994	0.62272	123933	118557	118817	112385	114955
0.74785	-499994	0.62325	122537	117445	118261	110999	114900
0.74944	-499994	0.62378	123583	118473	117860	111856	115544
0.75103	-499994	0.62431	123319	116438	116906	111995	113624
0.75262	-499994	0.62485	122967	117101	117582	112530	114993
0.75421	-499994	0.62538	123263	116942	117632	110912	114179
0.7558	-499994	0.62591	122827	117043	118153	111010	114832
0.75739	-499994	0.62644	122490	117110	118015	111059	114420
0.75898	-499994	0.62698	123229	116741	117660	112115	114470
0.76057	-499994	0.62751	122491	117257	117689	110995	114166
0.76216	-499994	0.62804	122708	117507	117974	111052	113880
0.76375	-499994	0.62858	122028	117070	117205	110923	113357
0.76534	-499994	0.62911	121769	116717	116934	111089	113767
0.76693	-499994	0.62964	121456	116769	118033	110705	114241
0.76852	-499994	0.63017	121798	116161	116826	110949	113415
0.77011	-499994	0.63071	119824	116184	115931	111483	112571
0.7717	-499994	0.63124	121962	116109	116240	110694	113376
0.77329	-499994	0.63177	120559	114575	115256	109475	111585
0.77488	-499994	0.6323	121331	116674	117130	110773	114042
0.77647	-499994	0.63284	121207	114639	115301	109154	112812
0.77806	-499994	0.63337	120757	115216	115776	110683	112984
0.77965	-499994	0.6339	120378	115302	116029	109114	112689
0.78124	-499994	0.63444	120627	115145	115694	109980	112880
0.78283	-499994	0.63497	119611	115231	115692	109520	111763
0.78442	-499994	0.6355	120932	114490	115518	109941	111771
0.78601	-499994	0.63603	119931	114462	114424	108720	112242
0.7876	-499994	0.63657	121177	115198	115341	109028	112275
0.78919	-499994	0.6371	119497	114204	115670	109599	111651
0.79078	-499994	0.63763	121475	115572	115802	109635	112063
0.79237	-499994	0.63816	120023	114605	114857	109115	111312
0.79396	-499994	0.6387	120760	114965	116946	109860	112751
0.79555	-499994	0.63923	120066	114925	115654	108872	111955
0.79715	-499994	0.63976	120642	115164	115923	109784	113115
0.79874	-499994	0.6403	120738	114771	114788	109499	111870
0.80033	-499994	0.64083	121230	115881	115436	109908	112533
0.80192	-499994	0.64136	120957	115695	115885	109303	112053
0.80351	-499994	0.64189	120320	115370	116467	109426	112529
0.8051	-499994	0.64243	120832	115105	115354	109646	112543
0.80669	-499994	0.64296	121640	114575	115579	110048	112072
0.80828	-499994	0.64349	119888	115010	114845	110306	112397
0.80987	-499994	0.64403	120842	115313	116122	109764	112426
0.81146	-499994	0.64456	120199	113587	115005	109548	111402
0.81305	-499994	0.64509	119888	115131	116088	110381	113072
0.81464	-499994	0.64562	122245	113911	115486	108141	112378
0.81623	-499994	0.64616	120699	114553	114856	109876	111929
0.81782	-499994	0.64669	119991	116281	117185	108815	113419
0.81941	-499994	0.64722	121324	115540	116147	108992	112373
0.821	-499994	0.64775	119386	114397	114851	110444	111685
0.82259	-499994	0.64829	121760	116263	116603	110327	113224
0.82418	-499994	0.64882	120347	114346	115109	109396	112388
0.82577	-499994	0.64935	120870	115944	116444	110031	113687
0.82736	-499994	0.64988	120687	114863	115330	108853	112357
0.82895	-499994	0.65042	120542	115682	115839	110412	113256
0.83054	-499995	0.65095	120494	114766	115298	109418	111697
0.83213	-499995	0.65148	121257	114825	115695	109639	112110
0.83372	-499995	0.65202	120342	114849	115261	109610	112326
0.83531	-499995	0.65255	121068	115077	116227	109425	112799
0.8369	-499995	0.65308	120536	114111	114718	109156	112092
0.83849	-499995	0.65361	120930	115564	116264	110081	112528
0.84008	-499995	0.65415	120761	114324	115354	109375	112275
0.84167	-499995	0.65468	121089	115440	115131	110083	112369
0.84326	-499995	0.65521	119775	114485	115490	109373	112559
0.84485	-499995	0.65575	120795	114768	115334	109426	112527
0.84644	-499995	0.65628	119844	113700	114230	108959	111672
0.84802	-499995	0.65681	120428	115521	115588	109804	112462
0.84961	-499995	0.65734	119506	114019	114047	109594	110800
0.8512	-499995	0.65788	120398	114804	116024	109363	112714
0.85279	-499995	0.65841	119508	113760	114244	108448	111494
0.85438	-499995	0.65894	119357	115208	115537	109985	112738
0.85597	-499995	0.65948	118779	114001	115135	108667	111448
0.85756	-499995	0.66001	119819	113787	114377	109826	111200
0.85915	-499995	0.66054	118925	113238	114223	109312	110950
0.86074	-499995	0.66107	119596	114053	115070	108818	111737
0.86233	-499995	0.66161	118799	113220	113856	108608	110375
0.86392	-499995	0.66214	119700	113692	114341	109592	111405
0.86551	-499995	0.66267	118728	113945	114133	107949	110422
0.8671	-499995	0.6632	119103	113865	114103	109134	111645
0.86869	-499995	0.66374	118572	113633	114039	108365	110418
0.87028	-499995	0.66427	119649	114041	114283	108616	111282
0.87187	-499995	0.6648	118441	113007	113355	108612	110124
0.87346	-499995	0.66534	118941	114068	114016	108561	111502
0.87505	-499995	0.66587	118355	112268	113574	107752	110414
0.87664	-499995	0.6664	118124	113375	114702	108637	111407
0.87823	-499995	0.66693	117770	113191	113858	107062	111085
0.87982	-499995	0.66747	118574	112975	114261	109268	110611
0.88141	-499995	0.668	117978	113037	113055	107415	110565
0.883	-499995	0.66853	118805	112418	114198	108470	110582
0.88459	-499995	0.66906	117654	112037	112120	107992	109679
0.88618	-499995	0.6696	118388	112899	113780	108320	110532
0.88777	-499995	0.67013	116676	112185	112771	107635	110101
0.88936	-499995	0.67066	118365	113131	114183	107871	110453
0.89095	-499995	0.6712	117145	111934	112262	107741	108989
0.89254	-499995	0.67173	118059	111944	113578	107544	110446
0.89413	-499995	0.67226	117355	112271	112554	106833	109558
0.89572	-499995	0.67279	118054	112448	113283	107756	109662
0.89731	-499995	0.67333	116467	112108	112846	106855	109291
0.8989	-499995	0.67386	118884	113269	113452	108020	110278
0.90049	-499995	0.67439	117596	111105	111722	107138	109365
0.90208	-499995	0.67493	118939	114105	113792	108023	111326
0.90367	-499995	0.67546	117390	112670	113055	106569	109626
0.90526	-499995	0.67599	117743	113293	113834	108382	111482
0.90685	-499995	0.67652	117284	112083	112668	107959	109831
0.90844	-499995	0.67706	118369	112579	113113	108205	109997
0.91003	-499995	0.67759	116830	112131	112672	107270	109594
0.91162	-499995	0.67812	117924	111968	112307	107198	110000
0.9132	-499995	0.67865	116883	111002	111735	107115	109005
0.91479	-499995	0.67919	117961	112757	113088	107269	110769
0.91638	-499995	0.67972	117235	111859	111757	106402	109358
0.91797	-499995	0.68025	117654	112029	113291	107660	109810
0.91956	-499995	0.68079	116142	111615	112853	106789	110246
0.92115	-499995	0.68132	117437	112548	112561	107365	109721
0.92274	-499995	0.68185	116329	111311	112374	107167	108442
0.92433	-499995	0.68238	117394	112072	112696	108139	110166
0.92592	-499995	0.68292	116936	111455	112114	106620	108886
0.92751	-499995	0.68345	117593	112291	112694	107236	110177
0.9291	-499995	0.68398	116935	110699	112215	106145	109476
0.93069	-499995	0.68452	118139	111799	113030	107447	109297
0.93228	-499995	0.68505	115802	111979	111703	106809	109743
0.93387	-499995	0.68558	117468	112990	113477	107313	110379
0.93546	-499995	0.68611	116696	110759	111464	107472	108326
0.93705	-499995	0.68665	117268	111831	113098	107622	110123
0.93864	-499995	0.68718	116208	110932	112995	106010	109244
0.94023	-499995	0.68771	117759	112234	112906	107668	109824
0.94182	-499995	0.68824	118168	111156	111569	106813	108404
0.94341	-499995	0.68878	116735	112236	112730	107219	109872
0.945	-499995	0.68931	116763	112300	112885	105812	110299
0.94659	-499995	0.68984	116767	111170	112636	106985	108983
0.94817	-499995	0.69038	116328	111268	112035	107381	109097
0.94976	-499995	0.69091	116650	111584	112337	106606	109103
0.95135	-499995	0.69144	116739	110902	111388	106173	108182
0.95294	-499995	0.69197	117049	111543	112007	106718	109101
0.95453	-499995	0.69251	116129	111544	112333	106243	108706
0.95612	-499995	0.69304	116625	111563	112305	106760	109524
0.95771	-499995	0.69357	115318	111239	111133	106579	108349
0.9593	-499995	0.69411	116442	111569	112190	106689	109773
0.96089	-499995	0.69464	115907	110498	110681	106183	107544
0.96248	-499995	0.69517	116982	111554	112148	106800	109005
0.96407	-499995	0.6957	115315	110787	111787	105960	108436
0.96566	-499995	0.69624	116524	111836	112250	106985	108889
0.96725	-499995	0.69677	115428	110389	111140	106184	108229
0.96884	-499995	0.6973	116988	110835	112304	106710	109288
0.97043	-499995	0.69784	115749	110249	111283	106038	108279
0.97202	-499995	0.69837	116550	112249	112756	106199	109716
0.97361	-499995	0.6989	115518	110343	111247	106085	108234
0.97519	-499995	0.69943	115802	111469	112505	107079	108956
0.97678	-499995	0.69997	115475	110200	111056	106134	108367
0.97837	-499995	0.7005	115947	111703	111777	106542	109373
0.97996	-499995	0.70103	115862	110548	111209	105657	108210
0.98155	-499995	0.70156	115041	110933	111539	106644	109044
0.98314	-499995	0.7021	114902	110939	111238	105462	108217
0.98473	-499995	0.70263	116407	110752	111107	106282	108119
0.98632	-499995	0.70316	115323	110158	111456	106302	108660
0.98791	-499995	0.7037	115252	111391	111949	105695	109008
0.9895	-499995	0.70423	114658	110467	110383	105910	107727
0.99109	-499995	0.70476	115771	110274	110414	106562	107976
0.99268	-499995	0.70529	114982	110223	110535	105380	108344
0.99427	-499995	0.70583	115907	110900	111630	105503	109228
0.99586	-499995	0.70636	114672	109437	110388	105544	107199
0.99744	-499995	0.70689	116099	111167	111294	106984	108310
0.99903	-499995	0.70742	115008	109977	110777	105522	107052
1.00062	-499995	0.70796	115349	111488	112250	106366	109674
1.00221	-499995	0.70849	114182	109449	110430	105405	108462
1.0038	-499995	0.70902	115612	110702	111158	107077	108445
1.00539	-499995	0.70955	114761	108878	109952	105823	107213
1.00698	-499995	0.71009	115280	110909	111882	105790	109078
1.00857	-499995	0.71062	114574	110004	110312	105176	107612
1.01016	-499995	0.71115	115709	110156	111087	106680	108456
1.01175	-499995	0.71169	114894	109553	110827	105827	107911
1.01334	-499995	0.71222	115640	110686	111291	106124	108609
1.01493	-499995	0.71275	114399	109676	110834	104916	107781
1.01651	-499995	0.71328	114915	110727	111171	105801	108641
1.0181	-499995	0.71382	113857	109435	110464	105101	107826
1.01969	-499995	0.71435	116010	109687	110723	105997	107536
1.02128	-499995	0.71488	114404	110098	110605	104798	107293
1.02287	-499995	0.71542	115574	111398	111393	105732	108306
1.02446	-499995	0.71595	113725	110585	110510	105222	107746
1.02605	-499995	0.71648	116212	110119	111518	106336	108530
1.02764	-499995	0.71701	114699	108409	109621	105542	106733
1.02923	-499995	0.71755	115628	111960	112207	105257	108986
1.03082	-499995	0.71808	114336	110334	110349	105146	107434
1.03241	-499995	0.71861	115182	110862	110752	106816	107856
1.034	-499995	0.71915	113803	108993	109825	105636	106921
1.03558	-499995	0.71968	114833	110603	110858	105881	108677
1.03717	-499995	0.72021	113373	108717	109269	105359	106855
1.03876	-499995	0.72074	114479	109606	110666	105835	108082
1.04035	-499995	0.72128	113048	108216	109562	104641	106945
1.04194	-499995	0.72181	113358	109914	110200	105717	107943
1.04353	-499995	0.72234	113115	108914	108657	104238	106351
1.04512	-499995	0.72287	113171	108742	109415	104790	106918
1.04671	-499995	0.72341	112737	107855	108775	104062	106397
1.0483	-499996	0.72394	113218	108592	109055	104660	106207
1.04989	-499996	0.72447	112629	107932	108753	104027	106352
1.05147	-499996	0.725	113299	109388	109638	104508	106785
1.05306	-499996	0.72554	112683	107190	108034	103926	106087
1.05465	-499996	0.72607	112998	108218	109304	104846	106806
1.05624	-499996	0.7266	112849	107670	108505	103541	106052
1.05783	-499996	0.72714	112907	108327	108658	104553	106678
1.05942	-499996	0.72767	112148	107704	108630	103749	105771
1.06101	-499996	0.7282	113976	107703	109255	103822	106125
1.0626	-499996	0.72873	112072	107862	108768	103828	106315
1.06419	-499996	0.72927	113193	109227	109911	103856	106567
1.06577	-499996	0.7298	112463	107728	108336	103798	106169
1.06736	-499996	0.73033	112615	108102	109422	104820	106727
1.06895	-499996	0.73087	114061	108010	108472	103676	105359
1.07054	-499996	0.7314	114572	107736	109047	104260	106383
1.07213	-499996	0.73193	112516	110064	110036	103305	108184
1.07372	-499996	0.73246	114135	109895	110698	104321	108069
1.07531	-499996	0.733	112257	108933	108569	105391	106386
1.0769	-499996	0.73353	113982	108395	110202	106077	107512
1.07849	-499996	0.73406	112429	107829	108290	104282	105775
1.08007	-499996	0.73459	113520	109520	109864	105039	107389
1.08166	-499996	0.73513	112401	107957	108743	103506	105828
1.08325	-499996	0.73566	113336	108910	109438	105192	107021
1.08484	-499996	0.73619	112330	108096	108656	104076	105879
1.08643	-499996	0.73673	112859	109208	109846	104725	107304
1.08802	-499996	0.73726	112054	107362	108571	104432	105335
1.08961	-499996	0.73779	113999	108306	108947	104828	106236
1.0912	-499996	0.73832	112620	107800	108082	103392	106031
1.09278	-499996	0.73886	113830	109404	110186	103984	107656
1.09437	-499996	0.73939	111844	107975	108856	103535	106146
1.09596	-499996	0.73992	113240	108581	109789	105129	106995
1.09755	-499996	0.74046	111890	107539	108412	103633	105758
1.09914	-499996	0.74099	112568	108792	109214	104549	106764
1.10073	-499996	0.74152	111647	106905	108242	103481	105718
1.10232	-499996	0.74205	112787	108522	108612	104926	105992
1.10391	-499996	0.74259	111470	107387	107651	103205	105328
1.10549	-499996	0.74312	112834	108357	109346	104489	106734
1.10708	-499996	0.74365	111505	106952	107649	103356	104856
1.10867	-499996	0.74418	112196	108431	109381	104966	106370
1.11026	-499996	0.74472	110817	106717	107739	103431	104965
1.11185	-499996	0.74525	113135	107852	108553	104409	105395
1.11344	-499996	0.74578	110778	105585	107155	103288	104515
1.11503	-499996	0.74631	112424	108687	109026	103739	105535
1.11661	-499996	0.74685	111062	107143	107634	102300	104579
1.1182	-499996	0.74738	111602	107636	108154	104697	106472
1.11979	-499996	0.74791	110897	106446	106755	103039	104749
1.12138	-499996	0.74845	112466	107540	107593	104126	105439
1.12297	-499996	0.74898	111200	106480	106801	102271	105051
1.12456	-499996	0.74951	111622	107271	107672	103186	105227
1.12615	-499996	0.75004	110688	105892	107489	102797	104409
1.12774	-499996	0.75058	111869	106793	107961	103352	105026
1.12932	-499996	0.75111	111422	107302	107885	102610	105428
1.13091	-499996	0.75164	111213	107172	107220	103268	105352
1.1325	-499996	0.75218	111019	106996	108026	102766	104513
1.13409	-499996	0.75271	111754	107125	107781	103225	105126
1.13568	-499996	0.75324	110807	106684	106845	102600	104510
1.13727	-499996	0.75377	111906	107822	108352	103417	105342
1.13885	-499996	0.75431	110156	106242	107500	102738	104485
1.14044	-499996	0.75484	111635	107851	108433	103144	105692
1.14203	-499996	0.75537	110340	105961	106527	102380	103712
1.14362	-499996	0.7559	111355	107467	107702	103763	105224
1.14521	-499996	0.75644	109950	105795	106442	102706	104153
1.1468	-499996	0.75697	111851	106981	107842	102917	105114
1.14839	-499996	0.7575	110668	105194	106166	101912	104219
1.14997	-499996	0.75803	111106	106861	107997	102884	105300
1.15156	-499996	0.75857	109884	106689	106391	102133	104614
1.15315	-499996	0.7591	111671	106614	107815	103193	105455
1.15474	-499996	0.75963	110397	105507	106508	102159	103553
1.15633	-499996	0.76017	111876	107402	108274	102771	105728
1.15792	-499996	0.7607	110470	106232	107324	101584	104559
1.1595	-499996	0.76123	111255	107594	108113	103839	105035
1.16109	-499996	0.76176	111212	106306	106796	102060	104404
1.16268	-499996	0.7623	111474	107158	107224	103384	104807
1.16427	-499996	0.76283	110820	106284	107548	102254	105063
1.16586	-499996	0.76336	111608	107047	107976	102618	105627
1.16745	-499996	0.76389	110178	106514	107122	102779	104633
1.16904	-499996	0.76443	111703	107811	108368	103479	105506
1.17062	-499996	0.76496	110972	105959	106893	103030	104824
1.17221	-499996	0.76549	111707	107672	108999	103990	106326
1.1738	-499996	0.76603	109901	106234	106697	102702	104594
1.17539	-499996	0.76656	111108	107172	107751	103475	105210
1.17698	-499996	0.76709	110333	105690	106986	102225	103932
1.17856	-499996	0.76762	111084	107257	107619	103307	105742
1.18015	-499996	0.76816	110277	105724	106762	102190	104365
1.18174	-499996	0.76869	111167	106795	108042	103624	105193
1.18333	-499996	0.76922	111063	105757	106443	101990	104253
1.18492	-499996	0.76975	111590	105868	107711	103270	104415
1.18651	-499996	0.77029	109426	106388	106688	102080	104039
1.18809	-499996	0.77082	111317	106219	107249	102784	104575
1.18968	-499996	0.77135	109605	104782	105775	102575	102837
1.19127	-499996	0.77188	110990	106927	107910	102723	105116
1.19286	-499996	0.77242	109895	105573	106626	101074	104121
1.19445	-499996	0.77295	110608	106889	108033	103341	105529
1.19604	-499996	0.77348	110724	106076	106306	102182	103784
1.19762	-499996	0.77402	112246	105430	106636	103406	103844
1.19921	-499996	0.77455	108740	105757	107096	101174	105022
1.2008	-499996	0.77508	110408	106935	107033	102861	105161
1.20239	-499996	0.77561	109062	104582	105606	103052	102894
1.20398	-499996	0.77615	109968	106407	106761	103324	103987
1.20556	-499996	0.77668	107797	105588	105965	101305	104224
1.20715	-499996	0.77721	109753	105416	106249	102792	104130
1.20874	-499996	0.77775	107700	103209	104782	101986	102637
1.21033	-499996	0.77828	108819	105965	106399	101984	104199
1.21192	-499996	0.77881	107602	103700	104639	100210	101878
1.21351	-499996	0.77934	108730	105365	105303	101714	103365
1.21509	-499996	0.77988	106538	103498	104163	100606	102080
1.21668	-499996	0.78041	108956	104855	105476	100719	102886
1.21827	-499996	0.78094	107084	102984	103344	100695	101098
1.21986	-499996	0.78147	108620	104766	105056	100681	102820
1.22145	-499996	0.78201	107720	102552	104082	99303.3	101611
1.22303	-499996	0.78254	109119	104609	105248	101360	103266
1.22462	-499996	0.78307	108400	103969	104537	100069	102090
1.22621	-499996	0.78361	109798	105213	105347	101037	103259
1.2278	-499996	0.78414	107933	103760	104274	100573	101830
1.22939	-499996	0.78467	110086	104723	106249	101009	103643
1.23097	-499996	0.7852	108049	104268	104220	100596	102296
1.23256	-499996	0.78573	109850	105631	106186	101626	103440
1.23415	-499996	0.78627	108456	103928	104447	100300	102916
1.23574	-499996	0.7868	111028	105829	106139	101253	102927
1.23733	-499996	0.78733	108839	104263	104401	100640	102731
1.23891	-499996	0.78787	110226	105897	106778	101889	104001
1.2405	-499996	0.7884	108787	104245	105311	101099	102882
1.24209	-499996	0.78893	108886	106166	106897	102363	104103
1.24368	-499996	0.78946	108651	104936	105799	101221	102931
1.24526	-499996	0.79	109397	105012	105146	102922	103019
1.24685	-499996	0.79053	108627	104030	105439	100872	103207
1.24844	-499996	0.79106	108934	105049	105742	101388	103652
1.25003	-499996	0.79159	107668	104807	104899	101150	103075
1.25162	-499996	0.79213	109706	105324	105736	101646	103949
1.2532	-499996	0.79266	107960	103814	104447	101654	102176
1.25479	-499996	0.79319	109717	105751	106793	102359	104106
1.25638	-499996	0.79373	107963	104037	104649	100369	102623
1.25797	-499996	0.79426	110244	105226	106323	101916	104007
1.25956	-499996	0.79479	107665	104290	104861	101142	102005
1.26114	-499996	0.79532	108772	105594	106660	102148	103711
1.26273	-499996	0.79586	108134	102930	104242	100327	102107
1.26432	-499996	0.79639	108633	104373	105556	102064	103600
1.26591	-499996	0.79692	107307	104507	104664	100888	102120
1.26749	-499996	0.79745	108137	104671	105195	101174	103531
1.26908	-499996	0.79799	107460	103103	103725	100021	100940
1.27067	-499996	0.79852	108237	104100	103967	101349	102236
1.27226	-499996	0.79905	106657	103389	103626	100045	101189
1.27385	-499996	0.79958	107821	103757	105268	100894	102764
1.27543	-499996	0.80012	106227	102870	103223	99382.5	101349
1.27702	-499996	0.80065	107775	103456	104404	100722	102073
1.27861	-499996	0.80118	106290	102575	102748	99105.3	101354
1.2802	-499996	0.80172	108634	103920	104578	100329	102686
1.28178	-499996	0.80225	106894	101824	102461	99702.9	100866
1.28337	-499996	0.80278	107307	105202	105303	100678	103374
1.28496	-499996	0.80331	104469	102781	103583	98675.1	101099
1.28655	-499996	0.80385	107632	103169	104875	101540	101691
1.28813	-499995	0.80438	107549	100851	101702	99397.8	99395.6
1.28972	-499995	0.80491	108852	103550	104835	100168	102838
1.29131	-499995	0.80544	107274	103221	104422	97507.8	102514
1.2929	-499995	0.80598	108560	104926	106186	100334	103597
1.29449	-499995	0.80651	106325	103198	103876	100476	101812
1.29607	-499995	0.80704	105541	104792	104802	101336	103446
1.29766	-499995	0.80757	105020	102149	102783	99964.8	101125
1.29925	-499995	0.80811	106811	101265	102938	101092	100763
1.30084	-499995	0.80864	106356	101627	102203	99603.9	100128
1.30242	-499995	0.80917	107448	103223	103826	98006.4	101351
1.30401	-499995	0.8097	105572	102484	103179	98241.3	101005
1.3056	-499995	0.81024	107695	103330	104192	99608.4	102027
1.30719	-499995	0.81077	105941	100846	102192	99366.3	100172
1.30877	-499995	0.8113	107641	103844	104452	100134	101811
1.31036	-499995	0.81183	106489	102010	102996	98640.9	99980.9
1.31195	-499995	0.81237	107445	103759	104397	101007	101953
1.31354	-499995	0.8129	106328	102062	102577	98762.4	100679
1.31512	-499995	0.81343	108157	103381	104129	100361	101809
1.31671	-499995	0.81397	107527	102742	103271	99084.6	101483
1.3183	-499995	0.8145	106923	103946	104931	99972	102438
1.31989	-499995	0.81663	107565	104138	105033	99493.2	103022
1.32147	-499995	0.81716	106118	103497	103544	100453	101018
1.32306	-499995	0.81769	107326	104245	104805	100699	102240
1.32465	-499995	0.81823	104428	102261	102908	99511.2	100215
1.32624	-499995	0.81876	107381	103798	104025	100820	102043
1.32782	-499995	0.81929	105383	100730	102151	98321.4	99311.1
1.32941	-499995	0.81982	107010	103516	103329	100269	100945
1.331	-499995	0.82036	104469	101356	101892	98650.8	100284
1.33258	-499995	0.82089	106871	103747	104109	99682.2	101567
1.33417	-499995	0.82142	105110	101292	102200	98370	99537.2
1.33576	-499995	0.82195	106860	103097	103611	99895.5	101085
1.33735	-499995	0.82249	104923	101243	102321	97961.4	99885.9
1.33893	-499995	0.82302	106862	103267	103854	99896.4	101145
1.34052	-499995	0.82355	105795	101236	102113	98239.5	100133
1.34211	-499995	0.82409	106817	102135	103545	99715.5	100679
1.3437	-499995	0.82462	105190	101460	102306	98479.8	100782
1.34528	-499995	0.82515	106423	103253	103444	99754.2	101318
1.34687	-499995	0.82568	104794	101651	101969	99933.3	99992.2
1.34846	-499995	0.82621	106998	103253	103251	99790.2	101213
1.35005	-499995	0.82675	104888	101270	102204	98297.1	100291
1.35163	-499995	0.82728	107026	103562	103669	99891	101675
1.35322	-499995	0.82781	105172	101452	102006	98056.8	99977.1
1.35481	-499995	0.82835	106608	103534	104045	100336	101879
1.35639	-499995	0.82888	105536	101897	102277	98252.1	99725.3
1.35798	-499995	0.82941	106195	103196	104010	100344	101705
1.35957	-499995	0.82994	105521	101358	101907	98343	100384
1.36116	-499995	0.83048	107482	101953	102756	99972	100818
1.36274	-499995	0.83101	104738	102338	102924	98416.8	100330
1.36433	-499995	0.83154	105919	103634	104062	99126.9	102305
1.36592	-499995	0.83207	105450	101338	101329	99273.6	100246
1.3675	-499995	0.83261	105934	102029	102868	100537	100691
1.36909	-499995	0.83314	105645	101473	102934	97776	100139
1.37068	-499995	0.83367	106600	102893	102920	98478	100622
1.37227	-499995	0.8342	104778	101532	102326	98687.7	100743
1.37385	-499995	0.83474	105893	102920	102806	99198	100934
1.37544	-499995	0.83527	104548	100993	102148	98493.3	99380.4
1.37703	-499995	0.8358	106398	101888	103089	99710.1	99978.9
1.37861	-499995	0.83633	104672	101068	101537	97756.2	99487.8
1.3802	-499995	0.83687	105720	102212	102984	99243.9	101197
1.38179	-499995	0.8374	104406	100362	101538	97857	99791.8
1.38338	-499995	0.83793	106432	102372	103325	99857.7	100918
1.38496	-499995	0.83846	104430	100416	101109	97376.4	99246.5
1.38655	-499995	0.839	105129	102384	103366	99727.2	101161
1.38814	-499995	0.83953	104258	100486	101533	97723.8	99063.1
1.38972	-499995	0.84006	105000	101672	101757	99975.6	99725.3
1.39131	-499995	0.84059	104271	100402	101254	97706.7	98885.5
1.3929	-499995	0.84113	105861	101780	102145	98180.1	99783.2
1.39448	-499995	0.84166	103992	100315	102065	97348.5	99239.9
1.39607	-499995	0.84219	106020	101675	102635	99158.4	99846.9
1.39766	-499995	0.84272	104020	99856.8	100625	97560.9	98629
1.39924	-499995	0.84326	105408	102421	103162	98425.8	100737
1.40083	-499995	0.84379	103759	101129	101569	96983.1	98983.4
1.40242	-499995	0.84432	107284	102055	101885	99294.3	100471
1.40401	-499995	0.84485	104155	100258	100367	97167.6	98786.7
1.40559	-499995	0.84539	106001	102796	103820	98836.2	101964
1.40718	-499995	0.84592	104081	100659	101394	97038	98914
1.40877	-499995	0.84645	105605	102409	103157	99638.1	100458
1.41035	-499995	0.84698	104124	100488	101027	97329.6	99211.4
1.41194	-499995	0.84752	105657	101574	102870	99280.8	100462
1.41353	-499995	0.84805	104299	100908	101469	97356.6	99184.8
1.41511	-499995	0.84858	105992	100602	102569	98783.1	100941
1.4167	-499995	0.84911	104001	99801.3	100557	97475.4	98748.7
1.41829	-499995	0.84965	105592	102294	103332	98792.1	101484
1.41987	-499995	0.85018	103142	100495	101086	97137.9	98713.6
1.42146	-499994	0.85071	105047	101821	102810	99824.4	100674
1.42305	-499994	0.85125	104168	99362.8	100414	97142.4	98269.9
1.42463	-499994	0.85178	105276	102013	101963	99107.1	100689
1.42622	-499994	0.85231	102814	99817.8	100663	97317.9	99198.1
1.42781	-499994	0.85284	105370	101388	102195	98752.5	99428.9
1.42939	-499994	0.85337	102370	99573	100240	97155	98311.7
1.43098	-499994	0.85391	104067	101244	102344	98737.2	99867.8
1.43257	-499994	0.85444	101619	97903.8	99416.2	97025.4	97161.2
1.43415	-499994	0.85497	102842	99905.8	100702	98934.3	99093.6
1.43574	-499994	0.85551	100942	98351.5	98777.1	95675.4	97184.1
1.43733	-499994	0.85604	102608	99610.6	100451	97411.5	98089.4
1.43891	-499994	0.85657	101781	97916.5	97964.8	95795.1	96316.7
1.4405	-499994	0.8571	102535	98894.3	99725.7	96289.2	96901.9
1.44209	-499994	0.85763	101384	97997	99019.3	94870.8	97129.9
1.44367	-499994	0.85817	102586	98710.2	99742.8	95863.5	97505.1
1.44526	-499994	0.8587	102299	97648.3	98059.4	95442.3	96983.6
1.44685	-499994	0.85923	104199	99047.9	100236	96131.7	98029.6
1.44843	-499994	0.85976	102078	98897.4	99803.4	94228.2	97406.4
1.45002	-499994	0.8603	104167	100743	101809	96288.3	99302.6
1.45161	-499994	0.86083	102723	98238.6	99546.3	96412.5	96858.2
1.45319	-499994	0.86136	104414	99853.7	100785	98328.6	99789.9
1.45478	-499994	0.86189	102529	99062.8	99732.5	95896.8	97758.8
1.45637	-499994	0.86243	103079	101064	101980	97868.7	99752.9
1.45795	-499994	0.86296	102840	98387.9	99836.7	96572.7	97337.9
1.45954	-499994	0.86349	104490	100287	100670	98119.8	98479.9
1.46113	-499994	0.86402	102013	99265.2	100554	96528.6	98097
1.46271	-499994	0.86456	104817	99959.8	100906	97538.4	99217.1
1.4643	-499994	0.86509	102378	98937.7	99785.7	96929.1	98158.8
1.46589	-499994	0.86562	104070	100741	101144	97214.4	99257.9
1.46747	-499993	0.86615	102849	98952.6	99944.2	96875.1	97720.8
1.46906	-499993	0.86669	103703	100182	101066	98431.2	98897.9
1.47065	-499993	0.86722	102753	99405.2	100048	96533.1	98149.2
1.47223	-499993	0.86775	104122	99998.4	101087	97164	99161.9
1.47382	-499993	0.86828	102072	99262.2	100059	96762.6	97805.4
1.4754	-499993	0.86882	104135	100421	101049	97758	99102.1
1.47699	-499993	0.86935	102050	98377.7	99311.7	96563.7	97054.9
1.47858	-499993	0.86988	103000	101027	102288	98006.4	99366.2
1.48016	-499993	0.87041	101122	98381.2	99121.9	96522.3	97432.9
1.48175	-499993	0.87095	103916	99806.7	100605	98148.6	98640.4
1.48334	-499993	0.87148	102312	98882.5	98928.6	96215.4	97342.7
1.48492	-499993	0.87201	102111	100041	101690	97517.7	98678.4
1.48651	-499993	0.87254	102249	98564	99794.3	95625	97307.6
1.4881	-499993	0.87308	103671	98431.7	99806.8	97595.1	98006.8
1.48968	-499993	0.87361	101265	99260.1	99407.4	95814.9	97971.6
1.49127	-499992	0.87414	103052	100837	101003	96052.5	98884.6
1.49285	-499992	0.87467	101537	97825	99230.6	96465.6	96930.4
1.49444	-499992	0.87521	103174	100187	100625	97659.9	98710.7
1.49603	-499992	0.87574	101800	98583.2	99110.8	96043.5	95802.8
1.49761	-499992	0.87627	102911	100471	100999	97392.6	98740.1
1.4992	-499992	0.8768	101067	99019.7	99401.5	95913	97628.6
1.50079	-499992	0.87734	103429	99397.5	100252	97575.3	98122.6
1.50237	-499992	0.87787	101337	97511.2	98941.4	96230.7	96564.6
1.50396	-499992	0.8784	102238	100424	101051	97042.5	98751.6
1.50554	-499992	0.87893	101560	98244.6	98800	95554.8	96330.9
1.50713	-499992	0.87947	103262	99149.4	99926	97333.2	97707.5
1.50872	-499991	0.88	101080	97682.9	98774.7	95683.5	96847.8
1.5103	-499991	0.88053	103099	99463.3	100202	96209.1	98266.1
1.51189	-499991	0.88106	100903	97814.1	98618.9	95423.4	96321.4
1.51348	-499991	0.88159	102944	99729.5	100547	97575.3	98142.6
1.51506	-499991	0.88213	100641	96848.2	98095.7	94788.9	95996.6
1.51665	-499991	0.88266	102169	99253.3	100465	96759	98172.1
1.51823	-499991	0.88319	100724	97094	98059.2	95005.8	96726.1
1.51982	-499990	0.88372	101568	98729.6	99346.8	97302.6	97483.3
1.52141	-499990	0.88426	100798	97901.1	97949.7	94869	96172.3
1.52299	-499990	0.88479	102237	98344.8	99160.9	95760	97541.2
1.52458	-499990	0.88532	100270	96953.3	97790.4	95125.5	95523.4
1.52616	-499990	0.88585	102174	98975	99481.3	96424.2	97772.1
1.52775	-499989	0.88639	99441.6	96822.2	97863.1	94413.6	95780.9
1.52934	-499989	0.88692	102822	99020.1	100020	95829.3	97408.2
1.53092	-499989	0.88745	100501	95659	96626.2	94504.5	94707.1
1.53251	-499989	0.88798	102210	99921.8	99848.7	96589.8	97639.1
1.53409	-499988	0.88852	99848.1	96889.4	97855.4	94044.6	95730.6
1.53568	-499988	0.88905	101317	98703	99684	97158.6	96885.8
1.53727	-499988	0.88958	99341	96416	97523.9	94509	95757.1
1.53885	-499988	0.89011	101971	98393.4	99445.2	96462	96686.2
1.54044	-499987	0.89065	100467	95985.3	97338.8	94665.6	95031.4
1.54202	-499987	0.89118	101218	98476.9	99277.7	95342.4	97478.6
1.54361	-499987	0.89171	99603.4	97075	97959.3	93960	96101.1
1.5452	-499986	0.89224	100940	97840	98984.3	96156	97174.6
1.54678	-499986	0.89278	99917.4	96959.2	97737.9	94914.9	96108.6
1.54837	-499985	0.89331	102644	97680	97934	95730.3	96927.6
1.54995	-499985	0.89384	100521	96451.5	96951.6	94598.1	95631.8
1.55154	-499984	0.89437	102076	99411	99905.3	95499.9	97709.4
1.55312	-499984	0.8949	99554.9	97859.6	97647.1	94373.1	95995.6
1.55471	-499983	0.89544	100758	99110.2	99213.7	96255.9	97788.2
1.5563	-499983	0.89597	99594.6	96575.4	97351.2	94740.3	95192.9
1.55788	-499982	0.8965	100825	97223.4	98493.1	95863.5	97157.4
1.55947	-499981	0.89703	99362.4	96460.1	97523.3	94479.3	95111.1
1.56105	-499981	0.89757	101980	96867.4	98577.4	94970.7	96788.9
1.56264	-499980	0.8981	99370.1	96655.7	96648.7	94050	95374.3
1.56423	-499979	0.89863	101417	98673.6	98889	95490	96971.2
1.56581	-499978	0.89916	99416.4	95987.6	96907.3	94142.7	94801.3
1.5674	-499977	0.8997	100505	97566.7	98535.8	96118.2	97137.5
1.56898	-499976	0.90023	98468.7	96512.7	97124.6	94104	94943.1
1.57057	-499974	0.90076	101417	97460.3	98790.9	95873.4	96358.5
1.57215	-499973	0.90129	100140	96285.5	96391.3	94700.7	94608.8
1.57374	-499971	0.90182	100835	97900	98756.8	95166	96520.9
1.57533	-499970	0.90236	99478.5	96384.8	97501.9	93683.7	95719.1
1.57691	-499968	0.90289	101128	97126.8	98127	95322.6	96398.4
1.5785	-499966	0.90342	99218.9	96391.1	96771	94140.9	95167.2
1.58008	-499963	0.90395	100687	97322.8	98120.8	95863.5	96937.1
1.58167	-499960	0.90449	99540.6	96134.6	96147.5	93904.2	95285
1.58325	-499957	0.90502	100836	97316.5	97871.7	95766.3	96097.2
1.58484	-499954	0.90555	98995.6	96125	97281.9	94183.2	94939.3
1.58642	-499950	0.90608	101377	98009.3	98725.1	95792.4	96203.6
1.58801	-499945	0.90662	100372	95801.7	96563.6	93575.7	94627.7
1.5896	-499940	0.90715	102273	98481	98847.1	95813.1	97294.2
1.59118	-499934	0.90768	99994.9	96769.1	97448.3	94214.7	95890.1
1.59277	-499926	0.90821	100889	98819.5	99441.7	96057.9	97662.9
1.59435	-499917	0.90874	99468.1	96394.5	97343.1	94886.1	95268.9
1.59594	-499907	0.90928	101767	98097.2	98428.2	96671.7	97314.2
1.59752	-499894	0.90981	99898.7	96424.1	96733.1	94505.4	95060.8
1.59911	-499878	0.91034	101042	98737.1	99256.6	95938.2	97401.6
1.60069	-499857	0.91087	99127.1	96736.9	96979.5	93769.2	95753.4
1.60228	-499832	0.91141	101226	97596.3	98444.7	96638.4	96582.7
1.60387	-499798	0.91194	99483.4	95913.6	96676.2	94112.1	94923.1
1.60545	-499752	0.91247	101936	98082	98418.7	94974.3	96786.9
1.60704	-499689	0.913	99348.1	96237.8	97026.8	94101.3	95067.4
1.60862	-499599	0.91354	100574	98587.1	99018.5	95723.1	97035.9
1.61021	-499460	0.91407	99411.9	96379.9	97144.6	94203	94749.9
1.61179	-499208	0.9146	99988.4	97901	98298.3	96075	96853.4
1.61338	-498561	0.91513	99184.2	96101.4	96461.3	94728.6	95138.7
1.61496	-496568	0.91566	101480	97234.5	97351.9	95571.9	95827.4
1.61655	-491730	0.9162	98674.4	96075.8	96943.1	93748.5	94850
1.61813	-484726	0.91673	100750	98676	99346.9	94860.9	97271.4
1.61972	-482132	0.91726	97983.1	95289	96859.1	93764.7	94345.8
1.6213	-487798	0.91779	100015	97586.5	98228.1	96444.9	96689.1
1.62289	-494273	0.91833	98717.3	94866.6	96470.2	93631.5	94185.5
1.62447	-497720	0.91886	100365	96340.6	98477.4	95654.7	95734.4
1.62606	-498945	0.91939	97730.6	95227.7	96022.7	93420.9	94873.3
1.62765	-499352	0.91992	100436	97703.4	99369	95090.4	96187.5
1.62923	-499539	0.92046	97947.3	95214.9	96073.5	92583.9	93195.9
1.63082	-499652	0.92099	101054	97151.1	98050.2	95089.5	96522.9
1.6324	-499728	0.92152	98407.6	94544.4	95259	92962.8	93499.9
1.63399	-499781	0.92205	100732	98916.4	98531.9	95222.7	96957.9
1.63557	-499821	0.92258	98333.4	95695.2	95659.6	92836.8	94721.2
1.63716	-499850	0.92312	100447	97671.3	98328.5	95959.8	96648.2
1.63874	-499873	0.92365	98464.3	95580.8	95954.2	93244.5	94122.8
1.64033	-499890	0.92418	100539	97140	97801.1	95765.4	96501.9
1.64191	-499905	0.92471	98133.2	95400.1	96577.5	93588.3	94451.1
1.6435	-499916	0.92525	100593	97662.2	98124.9	95228.1	96375.6
1.64508	-499926	0.92578	98178.3	95791.1	96420.8	92909.7	94461.2
1.64667	-499934	0.92631	99668.2	97512.8	97442.4	95259.6	95667.9
1.64825	-499940	0.92684	97504.6	94449.3	95981.5	93061.8	94652.7
1.64984	-499946	0.92737	99992.8	96710.7	97132.3	94909.5	95132.1
1.65142	-499951	0.92791	97777.9	94881.2	95515.8	93135.6	94158.1
1.65301	-499955	0.92844	100088	97175.5	97331.6	94839.3	96297.7
1.65459	-499958	0.92897	97222.4	95461.3	95841.6	92795.4	94363.3
1.65618	-499962	0.9295	101434	97193	97699.8	94680	95591.9
1.65776	-499964	0.93004	98225.1	94142.2	94219.8	92577.6	92642.6
1.65935	-499967	0.93057	99009.4	98924.3	99095.9	94860	96714.8
1.66093	-499969	0.9311	97852.1	94954.2	95881.8	91458.9	94262
1.66252	-499971	0.93163	99466.9	96272.2	96924.9	95691.6	95585.2
1.6641	-499973	0.93216	97787.2	95396.9	95628	92781.9	93878.1
1.66569	-499974	0.9327	99482.9	96465.5	97700.5	93843.9	94989.8
1.66727	-499976	0.93323	97700.9	94627.5	95668	93085.2	94198.6
1.66886	-499977	0.93376	99281.6	96404.5	96756.2	94275	95513.9
1.67044	-499978	0.93429	97637.1	95222.6	95984.6	93346.2	93895.2
1.67203	-499979	0.93483	99866.8	96867.4	97166.5	94769.1	96445.9
1.67361	-499980	0.93536	97507.9	94599.5	95674.2	93118.5	93298.8
1.6752	-499981	0.93589	99423.5	97261.9	97632.3	95344.2	95532.9
1.67678	-499982	0.93642	97780.6	94467.5	95111.7	92697.3	93053.9
1.67837	-499982	0.93695	100113	96406.6	97241.2	94436.1	95492.1
1.67995	-499983	0.93749	97312.6	94280.3	95616	92095.2	93478
1.68154	-499984	0.93802	99640.2	97038	97988	94245.3	95902.5
1.68312	-499984	0.93855	97768	95610.5	95786.5	92626.2	93565
1.68471	-499985	0.93908	98874.1	96909.5	97325.7	94790.7	95610.9
1.68629	-499985	0.93962	97150.4	94886	96388.9	93209.4	94146.5
1.68788	-499986	0.94015	99449.4	96196.1	97195.4	94127.4	94648
1.68946	-499986	0.94068	97682.8	94937.6	95378.6	93181.5	93655.8
1.69105	-499986	0.94121	99304.1	96802.2	97190.7	94670.1	95660.2
1.69263	-499987	0.94174	97415.4	94034.5	95811.9	92742.3	93885.4
1.69422	-499987	0.94227	99846.4	97189.1	97951.4	94529.7	95956.6
1.6958	-499988	0.94281	96679	94382.8	94745.6	92635.2	93309.4
1.69738	-499988	0.94334	100331	97104.8	97963.9	94420.8	95435.1
1.69897	-499988	0.94387	97498.5	93984.6	94911	92547	92644.9
1.70055	-499988	0.9444	99002.8	97475.6	98199.6	94416.3	96944.6
1.70214	-499989	0.94494	97521.6	94993.5	96047.9	91368	94201.7
1.70372	-499989	0.94547	99659.4	96006.6	96591.3	95381.1	94559.1
1.70531	-499989	0.946	97304.9	94880	95149.9	92481.3	93327.8
1.70689	-499989	0.94653	100271	96476.7	97312.4	94226.4	95342
1.70848	-499989	0.94706	96749.4	94963.3	95411.7	92378.7	94041.7
1.71006	-499990	0.9476	99545.6	97519.3	97935.7	94357.8	96513.4
1.71165	-499990	0.94813	97588.7	94340.7	94628.9	92326.5	93290.1
1.71323	-499990	0.94866	98390.6	96100.1	97502.2	95443.2	95475.9
1.71482	-499990	0.94919	96854.4	94488.9	95250.2	92200.5	93226.1
1.7164	-499990	0.94973	99206.8	96399.1	96573.7	94680.9	95541.5
1.71799	-499990	0.95026	96564.1	93869.9	95085.5	92402.1	93378.5
1.71957	-499991	0.95079	98462.6	96450.9	97547.3	93496.5	95627.9
1.72115	-499991	0.95132	96210.4	94110.9	94220.2	92563.2	93155.3
1.72274	-499991	0.95185	99265.1	95392.7	96612.5	94707.9	94853.3
1.72432	-499991	0.95239	96407.3	93160.6	94518	91663.2	93075.6
1.72591	-499991	0.95292	99078.6	97037.8	97048	93824.1	95667.9
1.72749	-499991	0.95345	96828.1	93879.7	94275.7	91768.5	92983.1
1.72908	-499991	0.95398	99009.9	95379.6	96901	94737.6	94856.1
1.73066	-499991	0.95451	96647.1	93744	94525.1	91808.1	92662.7
1.73225	-499991	0.95505	99183.1	96013.8	96678.9	93862.8	95571.9
1.73383	-499991	0.95558	96829.1	94345.2	95083.3	91855.8	93539
1.73541	-499992	0.95611	99317.4	95718.3	97602.7	94533.3	95337.2
1.737	-499992	0.95664	96307.2	94199.3	95111.7	91916.1	93098.3
1.73858	-499992	0.95717	97466.1	96507.6	97082.3	94397.4	95708.7
1.74017	-499992	0.95771	96789.6	93232.1	93643.7	92609.1	93236.7
1.74175	-499992	0.95824	98500.1	94698.3	95387.6	94693.5	93479.5
1.74334	-499992	0.95877	95863.9	94058.9	94932	92602.8	93766.7
1.74492	-499992	0.9593	98775.6	95777.5	96670.4	92673	95031.4
1.7465	-499992	0.95983	96482.6	94100.7	94086.6	92761.2	92411.8
1.74809	-499992	0.96037	98248.7	96285.1	96501	94138.2	95646.9
1.74967	-499992	0.9609	96428.2	93808.8	94639.3	91695.6	92979.1
1.75126	-499992	0.96143	97876.9	95366.5	96768.1	93705.3	94772
1.75284	-499992	0.96196	96246.7	93490.5	93974.7	92010.6	92278.7
1.75443	-499992	0.9625	98500.1	95151.5	95534.7	93977.1	94143.4
1.75601	-499992	0.96303	96269.2	93619.1	94033.1	91545.3	92722.2
1.75759	-499992	0.96356	97978.1	95464.9	96886.2	93396.6	94745.2
1.75918	-499992	0.96409	96884.7	93130.1	94114.6	92196	92613.9
1.76076	-499992	0.96462	97696.5	95288.3	95964.6	93926.7	94817.7
1.76235	-499992	0.96515	95493.8	93697.2	94443	92061.9	92991.5
1.76393	-499992	0.96569	97471.6	94628.6	95512.9	93517.2	94422.8
1.76552	-499992	0.96622	96871.5	92440.1	94174.8	91971.9	92721.6
1.7671	-499992	0.96675	97964.9	95881.6	96931.9	92907.9	94356.9
1.76868	-499992	0.96728	95456.9	93721.7	94197.5	91825.2	92598.1
1.77027	-499992	0.96782	97793.9	94540	96456.8	94008.6	94519.4
1.77185	-499992	0.96835	95752.2	92996.7	93544.9	91933.2	92141.4
1.77344	-499993	0.96888	97298.3	94983.3	95915.3	93817.8	94078.8
1.77502	-499993	0.96941	96207.6	92510.9	94207.5	90769.5	91947.5
1.7766	-499993	0.96994	97393.4	94425.5	95934.1	93261.6	94054.9
1.77819	-499993	0.97048	94556.6	92728.6	93980.4	91718.1	92945.3
1.77977	-499993	0.97101	97282.9	94574.5	94993.8	92947.5	93847.8
1.78136	-499993	0.97154	93991.1	92353.1	93092.7	91240.2	91415.7
1.78294	-499993	0.97207	97935.2	94544.3	95541.8	92703.6	93483.7
1.78452	-499993	0.9726	95340.3	91180.8	92243.2	90685.8	90270.3
1.78611	-499993	0.97314	95949.7	94858.4	95850	93125.7	93658.3
1.78769	-499993	0.97367	94262.9	92691.3	93143.5	89653.1	91777.2
1.78928	-499993	0.9742	96904.5	93016.9	94406.5	93311.1	92485
1.79086	-499993	0.97473	94506.5	91832.2	92357.7	90482.4	91205.7
1.79244	-499993	0.97526	96375.9	93837.5	95188.7	91802.7	93420
1.79403	-499993	0.9758	94470.8	91785.8	92449.7	89985.3	90777
1.79561	-499993	0.97633	97038.7	93470.1	94694.7	91675.8	92701.6
1.7972	-499993	0.97686	95461.3	91759.3	92666.8	90600.3	91202.2
1.79878	-499993	0.97739	96542.6	93726.2	94422.8	91312.2	93125.2
1.80036	-499993	0.97792	94757.3	91919.5	92533.4	90331.2	91628.1
1.80195	-499993	0.97846	96782.9	94451.6	95724.9	91656.9	93272.8
1.80353	-499993	0.97899	94793.6	91564.9	92322	90990.9	91741.4
1.80511	-499993	0.97952	96787.9	93356.2	94676.9	92171.7	93210.8
1.8067	-499993	0.98005	94230.9	92373.8	93341.7	90246.6	91516.4
1.80828	-499993	0.98058	97102.5	93906.9	95020.6	92671.2	93170.3
1.80987	-499993	0.98112	94768.3	91579.6	92354.7	91035.9	91455.6
1.81145	-499993	0.98165	96824.8	94200.2	95659.2	92258.1	93496.6
1.81303	-499993	0.98218	94568.6	92290.2	93055.5	90275.4	91140.1
1.81462	-499993	0.98271	96220.3	94101.1	93902.6	92932.2	93127.6
1.8162	-499993	0.98324	95068.1	92403.3	92740.8	91050.3	91396.4
1.81778	-499993	0.98378	97175.1	93331.7	94469.2	92187	92589.4
1.81937	-499993	0.98431	94776.6	92275.6	93131.3	90385.2	91848.9
1.82095	-499993	0.98484	96782.9	93774.7	94779.7	92320.2	93516.2
1.82254	-499993	0.98537	93523.6	92290.1	93368.3	90180.9	91377.6
1.82412	-499993	0.9859	96548.1	93796.4	95123.6	92861.1	93197.4
1.8257	-499993	0.98643	94972.4	91139.2	91946.8	91010.7	90372.6
1.82729	-499993	0.98697	96829.1	94038.6	94525.3	92324.7	93399.9
1.82887	-499993	0.9875	94186.4	91850	92432.6	89172.2	91349.3
1.83045	-499993	0.98803	95846.3	93799.7	94498.7	92784.6	93221.2
1.83204	-499993	0.98856	94212.2	91874.4	92147.5	90255.6	90943.6
1.83362	-499992	0.98909	95713.8	93258.9	94276.5	92449.8	92158.6
1.8352	-499992	0.98963	94263.4	91702.3	92045.6	89957.8	91482.7
1.83679	-499992	0.99016	96165.3	93479.3	93868.5	91974.6	92665.8
1.83837	-499992	0.99069	93943.9	92228	93069.2	90072	91558.7
1.83995	-499992	0.99122	95066.4	93552	95101	92018.7	92802.7
1.84154	-499992	0.99175	93581.4	91566	92394.9	90216.9	91578.7
1.84312	-499992	0.99229	96124.1	92614.9	93207.3	92007.9	91579.7
1.84471	-499992	0.99282	93581.4	90793.8	91855.7	89524.2	90713.3
1.84629	-499992	0.99335	95614.8	93445.3	94801.6	90900.9	93010.3
1.84787	-499992	0.99388	93275.6	91044.5	91446.4	89956.1	90474.4
1.84946	-499992	0.99441	95287.5	93158.6	93372.2	92426.4	91822.9
1.85104	-499992	0.99494	93292.6	91154.1	91600.3	90018	89739.8
1.85262	-499992	0.99548	95608.1	92639.9	93996.8	91567.8	92272.6
1.85421	-499992	0.99601	93662.8	90648.3	92184.2	89497.8	90187
1.85579	-499992	0.99654	95049.4	93221.7	94013.9	91043.1	92499.3
1.85737	-499992	0.99707	92786.6	91083.6	91703.6	89440	89799.2
1.85896	-499992	0.9976	95609.8	93052.3	93550.2	91624.5	91906.1
1.86054	-499992	0.99814	93693.1	90182.3	90843.4	89627.9	89957.4
1.86212	-499992	0.99867	94980.6	93094.7	94423.1	91486.8	92663.9
1.86371	-499992	0.9992	92572.1	90797.5	91052.8	88933.1	90282.4
1.86529	-499992	0.99973	94332.1	93246.6	93832.8	91956.6	92068.5
1.86687	-499992	1.00026	93610	90076.9	91305.3	89561.1	90563.4
1.86846	-499992	1.00079	95876	91452.6	92949.7	91375.2	90950.7
1.87004	-499992	1.00133	92352.7	90973.6	91786.5	88803.4	89964.8
1.87162	-499992	1.00186	94774.9	92427.1	94497.9	90810	92265.6
1.87321	-499992	1.00239	92623.9	90096	91022.1	89605.8	89785.6
1.87479	-499992	1.00292	94622.6	92364.6	93214.2	91965.6	92187.6
1.87637	-499992	1.00346	92704.7	90221.7	91065.5	89372.2	89760.2
1.87795	-499992	1.00399	94502.1	92139.5	93448.3	91087.2	91603
1.87954	-499992	1.00452	92694.2	90709.4	91190.8	89212	89743.1
1.88112	-499992	1.00505	95322.7	92244.4	92809.5	90875.7	91555.5
1.8827	-499992	1.00558	91892.4	89701.2	90400.1	88271.9	88985.1
1.88429	-499992	1.00611	93799.2	93076.1	93781.5	90241.2	92200.4
1.88587	-499992	1.00665	92205.3	89334.3	91169.5	88337.1	88855.4
1.88745	-499992	1.00718	94803.5	91346.3	92278.7	91611.9	90967.7
1.88904	-499992	1.00771	91800.5	89806.3	90473.4	88161.1	88861.1
1.89062	-499992	1.00824	94349.2	91926.7	92179.1	90372.6	91123.1
1.8922	-499992	1.00877	92606.2	89900.1	90421	88204.8	89040.7
1.89379	-499992	1.00931	94907.4	92005.9	92812.7	90592.2	91940.5
1.89537	-499992	1.00984	92183.9	89646.8	90372.7	88239	89055.3
1.89695	-499991	1.01037	94873.9	92480.3	92438.9	90469.8	92070.2
1.89853	-499991	1.0109	93130.9	89553	90517	88468.6	89296.6
1.90012	-499991	1.01143	94898.1	92253	93643.8	90983.7	91975.1
1.9017	-499991	1.01196	93749.7	91424.9	92002.9	88320.2	90295.4
1.90328	-499991	1.0125	94948.7	91741.9	93225.1	91189.8	91395.8
1.90487	-499991	1.01303	93281.1	91311.1	91581.7	89352.4	90565
1.90645	-499991	1.01356	95542.7	92060.7	93901.9	90725.4	92237.7
1.90803	-499991	1.01409	92356	90327.1	91369.3	90316.8	90764.8
1.90961	-499991	1.01462	95629.6	92597.5	93850.3	91476.9	92757.2
1.9112	-499991	1.01515	92795.4	90788.2	90559.5	89915.9	89194.8
1.91278	-499991	1.01569	94958.6	93381.2	93947.2	91683.9	92348.6
1.91436	-499991	1.01622	92811.9	90409.1	91021.3	89181	89805.7
1.91595	-499991	1.01675	94608.8	92834.8	93131.4	91836	91492.2
1.91753	-499991	1.01728	92177.2	90187.9	91467.5	89587.7	89510.8
1.91911	-499991	1.01781	94190.8	92188.8	92803.2	90866.7	91263.6
1.92069	-499991	1.01834	92221.8	89683.6	91698.4	89060.9	89819
1.92228	-499991	1.01888	94111.6	91069.4	92494.7	90878.4	91000.6
1.92386	-499991	1.01941	92269.6	89632.1	91314.5	89163.2	89824.1
1.92544	-499991	1.01994	94152.3	91989.9	92627.3	90788.4	91315.9
1.92703	-499991	1.02047	92222.9	89878.8	91226.6	88462.3	89187.4
1.92861	-499991	1.021	94200.1	92005.6	92771.3	90808.2	90981.4
1.93019	-499991	1.02153	92198.7	89916.5	90671.5	88175.2	88697.8
1.93177	-499990	1.02207	93887.8	91745.1	93031.4	90832.5	90820.1
1.93336	-499990	1.0226	91817	89714.4	90881.2	88555.2	88979.3
1.93494	-499990	1.02313	94662.7	91467.1	92946.6	90425.7	91513.1
1.93652	-499990	1.02366	91382.5	90179	90199.9	88600.1	89621.6
1.9381	-499990	1.02419	94151.8	92303.3	92666.6	90993.6	91314.3
1.93969	-499990	1.02473	91994.1	89617.6	90476.5	88563.2	88965.3
1.94127	-499990	1.02526	94057.7	91781.7	92638.4	90896.4	91418.7
1.94285	-499990	1.02579	91430.4	89953.7	90831.4	87957.2	89436.4
1.94443	-499990	1.02632	94447.1	92166.1	93207.3	90547.2	91588.7
1.94602	-499990	1.02685	92359.3	89710.5	90131.2	88225.7	89158.7
1.9476	-499990	1.02738	94696.2	92891.7	92964.1	90869.4	91464.8
1.94918	-499990	1.02791	91969.9	90129.5	90823.8	88030.5	88551
1.95076	-499990	1.02845	93723.9	92013.4	93137.5	91296.9	91670.2
1.95235	-499990	1.02898	92246.6	89310	90607.2	88614.9	88960.9
1.95393	-499990	1.02951	93932.3	91238.6	91955.8	90869.4	91256
1.95551	-499990	1.03004	90951.9	89230.7	91012.4	88273.6	89373.8
1.95709	-499990	1.03057	93506.6	91392.2	91867.6	90162.9	90328.2
1.95868	-499989	1.03111	91249.4	89217.4	90147.3	88309.1	87848
1.96026	-499989	1.03164	94089.6	92035.1	92550.3	90706.5	90389.6
1.96184	-499989	1.03217	91362.7	88574.8	89946.7	87809.2	88079.4
1.96342	-499989	1.0327	93147.4	91567.9	92270.2	90558.9	90499.1
1.96501	-499989	1.03323	91457.3	89070.5	89463.8	87506.3	88299.7
1.96659	-499989	1.03376	93540.7	90215.6	91975.7	90594.9	90263.1
1.96817	-499989	1.03429	90897.4	89128.5	89705.2	87936.8	89341.9
1.96975	-499989	1.03483	93625.9	91124.9	92157.5	89521.4	90984
1.97134	-499989	1.03536	91461.7	89029.9	89431.7	87836.3	87934.6
1.97292	-499989	1.03589	92972.6	90885.7	91650.4	90243	90287
1.9745	-499989	1.03642	90651.6	89769.4	90734.4	87698.5	89563.7
1.97608	-499989	1.03695	93603.4	91048.5	91752.2	89942.9	89900.9
1.97766	-499989	1.03749	91414.4	88830.1	89866	89059.2	88133.3
1.97925	-499988	1.03802	93292.1	90542.2	91530.9	89333.6	90422
1.98083	-499988	1.03855	89964.6	89016.5	90026	88142.1	88826.6
1.98241	-499988	1.03908	93206.9	91267.8	91827.1	89468.5	90802.2
1.98399	-499988	1.03961	90913.4	88445.1	88965.2	88545.1	88024.4
1.98558	-499988	1.04014	92505.6	91141.4	91692.5	89627.6	90394.9
1.98716	-499988	1.04067	90657.1	88219.4	89085.4	87302.1	87713.1
1.98874	-499988	1.04121	92530.4	90023.2	91092.3	90032.4	89946.9
1.99032	-499988	1.04174	90867.1	88617.8	89333.2	87492.3	87287.7
1.9919	-499988	1.04227	91971.6	90801.4	91034.6	89330.9	89804.4
1.99349	-499988	1.0428	91219.7	89837.5	89777.5	87619.9	88736.6
1.99507	-499988	1.04333	92856.5	90225.6	90859.8	89490.3	89170.7
1.99665	-499988	1.04386	91170.2	89526.4	89545.3	87588.3	88215.1
1.99823	-499988	1.0444	92534.2	91028.7	91505.8	89267.7	90042.3
1.99981	-499988	1.04493	91204.9	88471	89476.7	88125.3	87839
2.0014	-499987	1.04546	92993.4	90055.8	91388	89719.1	90174.4
2.00298	-499987	1.04599	90735.7	88634.7	89282.5	87447.4	88540.9
2.00456	-499987	1.04652	92936.8	91659.5	92057.5	89267.9	90586.9
2.00614	-499987	1.04705	90445.3	88561.9	89286.1	87532.9	87856.3
2.00772	-499987	1.04758	92817.4	90792.7	91902	89401.6	90225
2.00931	-499987	1.04812	90638.4	88745.9	89398.4	87245.8	88188.4
2.01089	-499987	1.04865	92650.8	90061.9	91336.9	89866.4	89594.6
2.01247	-499987	1.04918	90314.4	88203.8	89383.9	87815.6	87812.5
2.01405	-499987	1.04971	92947.2	90156.7	90669.7	89500.9	90104.6
2.01563	-499986	1.05024	90856.7	88075.4	88773.2	87369	87902.6
2.01722	-499986	1.05077	93096.9	90743.4	91593.8	89615.4	90469.7
2.0188	-499986	1.05131	91133.4	88070.9	89409.9	87436.3	88007.1
2.02038	-499986	1.05184	92369.2	90278.8	90881.3	89551.7	89555
2.02196	-499986	1.05237	91016.2	88943.6	89755	87769.4	87967
2.02354	-499986	1.0529	92411	90040.6	90943.1	89720.2	89315.4
2.02512	-499986	1.05343	90148.3	88325.6	89217.3	87423.8	87621
2.02671	-499986	1.05396	92153.1	90091.4	91427.4	88893	90100.9
2.02829	-499985	1.05449	90124.1	88632.7	89305.4	87550.4	87503.5
2.02987	-499985	1.05503	92088.7	90282.8	91206.2	89265.3	89362.9
2.03145	-499985	1.05556	89948.6	88226.2	88909.6	86849.2	87436.5
2.03303	-499985	1.05609	92584.2	89845.5	90356.4	89406.4	89672.7
2.03461	-499985	1.05662	89530.6	88260.4	88522.7	86332.5	87854.3
2.0362	-499985	1.05715	92715.7	89914.8	91158.3	88828.9	89817.8
2.03778	-499984	1.05768	90124.6	87084.6	88303.9	87117.8	86414.7
2.03936	-499984	1.05822	91829.1	91404.3	92153.5	89331.7	90516.9
2.04094	-499984	1.05875	89849.6	87706	89156.6	86420.2	87191.1
2.04252	-499984	1.05928	92066.7	89741.7	90633.4	89324.8	89734.1
2.0441	-499984	1.05981	90072.9	87758.5	88209	86929.1	87568.2
2.04569	-499984	1.06034	92359.3	89587.9	90935.4	89534.5	89366.4
2.04727	-499984	1.06087	90061.4	88181	89032	86639.4	87448.8
2.04885	-499983	1.0614	91988.1	90497	91824.5	88738.2	89963.7
2.05043	-499983	1.06194	89897.5	87407.8	89264.1	87394	88194
2.05201	-499983	1.06247	92886.8	89715.2	90899.1	90017.1	89555.3
2.05359	-499983	1.063	89799.6	87629.2	88903.7	86697.6	86740.1
2.05518	-499983	1.06353	92557.3	89985.9	91239.6	89431.4	89898.5
2.05676	-499982	1.06406	90101.6	88020.3	88738.7	87474.5	87529.1
2.05834	-499982	1.06459	91578.3	90000.1	91006.6	89637.4	89400
2.05992	-499982	1.06512	90088.9	87715.4	88695.4	87348.6	87396.5
2.0615	-499982	1.06566	92016.1	89595.8	90605.5	89113.1	89270.2
2.06308	-499982	1.06619	89805.6	88159.9	89634.3	86507.1	88218.8
2.06466	-499981	1.06672	91315.4	89957.9	90812.4	88705.8	89662.7
2.06625	-499981	1.06725	89457.5	87858.4	88793.1	86712.7	87228.5
2.06783	-499981	1.06778	91711.9	89839.8	90189.7	88912.2	88737.1
2.06941	-499981	1.06831	89332.1	86918.6	87799.6	86794.3	87625
2.07099	-499980	1.06884	91584.9	89554.2	89939.9	88685.4	89053.5
2.07257	-499980	1.06938	89358.5	87203.5	88231.4	86628.6	88116.4
2.07415	-499980	1.06991	91449.6	89715.6	90436.9	88278.6	89243.9
2.07573	-499980	1.07044	89216.6	87783.5	88236.3	86739.5	87123
2.07731	-499980	1.07097	90244.6	89707.9	89598.8	88657	88472.6
2.0789	-499979	1.0715	89996.5	86737.5	88000.6	86147.8	86941.6
2.08048	-499979	1.07203	91611.9	88207.3	89336.4	88554.6	87761
2.08206	-499979	1.07256	88712.8	87777.9	88663.6	86010.8	87487.4
2.08364	-499978	1.0731	91364.4	89039.9	90403.5	87594.9	89402.3
2.08522	-499978	1.07363	89400.3	87519.2	88124.1	87720.6	86610.4
2.0868	-499978	1.07416	91097.6	89529.6	90765.6	88151.3	88330.9
2.08838	-499978	1.07469	89361.8	87226.5	87811.4	86381.6	86885.5
2.08996	-499977	1.07522	91490.9	89509.1	90018.2	88607.7	88788
2.09155	-499977	1.07575	89030.7	87169	88062.1	86355.4	87102.6
2.09313	-499977	1.07628	90779.7	89086	90018.1	88554.2	88719.2
2.09471	-499976	1.07681	88853.1	87295.9	88016.8	86810	87099.4
2.09629	-499976	1.07735	91074.5	88559.5	89846.3	88906.9	88084
2.09787	-499976	1.07788	88474.6	86652.5	88291.7	86009.6	87158.4
2.09945	-499975	1.07841	90611.9	88291.4	90449.8	88334.6	88927
2.10103	-499975	1.07894	88893.2	86760.5	88127.3	86466.2	86995.8
2.10261	-499975	1.07947	91335.2	89022.6	89601.3	88445	88893.1
2.10419	-499974	1.08	88804.6	87026.3	87954.6	86143.2	86954.1
2.10577	-499974	1.08053	90531.1	89390.8	89947.6	88600.2	88805.5
2.10736	-499974	1.08107	88537.4	87004.3	87380.2	86554.9	86407.7
2.10894	-499973	1.0816	90519.6	88768.4	89173.9	88272.9	88095.9
2.11052	-499973	1.08213	88932.8	87206.6	87989.4	85854.8	87098.9
2.1121	-499972	1.08266	90482.7	88218.1	90162.5	87962.7	88321.1
2.11368	-499972	1.08319	88928.9	87172.3	87708.1	86471.6	86109.4
2.11526	-499971	1.08372	90754.9	88357.1	89355.6	87603.9	88295.4
2.11684	-499971	1.08425	88485.1	87180.1	87721.3	86204.8	86805.9
2.11842	-499970	1.08478	90358.9	88600.7	89568.6	87580.6	88656.9
2.12	-499970	1.08532	88868.4	86529.3	86982.7	86588.6	86781.8
2.12158	-499970	1.08585	90233	88695.5	89263.7	88183.2	88350.8
2.12316	-499969	1.08638	88468.6	86602	88720.2	85282.3	87029.4
2.12475	-499968	1.08691	90905.6	88747.9	89985.5	87664.2	88859.1
2.12633	-499968	1.08744	88279.9	87228.3	87507.4	85921.7	87066
2.12791	-499967	1.08797	90382.1	88803	89715	87689.4	88546.9
2.12949	-499967	1.0885	88179.9	86632.3	87427.8	85768.5	86217.7
2.13107	-499966	1.08903	90068.6	89375.2	89600.8	88554	88939.4
2.13265	-499966	1.08957	88127.6	86125.3	87615.1	85737	86354.5
2.13423	-499965	1.0901	91018.4	88939.7	89031.2	87613.6	88263.6
2.13581	-499964	1.09063	88059.4	86768.5	87471.3	85339.3	86090.2
2.13739	-499964	1.09116	90424.9	89525	89759.6	87741.4	89180
2.13897	-499963	1.09169	88226.1	86671.3	86807.9	85192.5	86376.8
2.14055	-499962	1.09222	90299	88864.5	89476.4	88772.8	88251.2
2.14213	-499962	1.09275	87909.8	86835.5	87231.6	85258.9	86103.2
2.14371	-499961	1.09329	89843.6	88155.5	89359.7	87308	88324
2.14529	-499960	1.09382	88129.8	86007	87533.8	86266.2	86388.1
2.14687	-499959	1.09435	90063.1	88084.3	89043.3	88098	87900.6
2.14846	-499958	1.09488	88380.6	86320.9	86837.6	85849.9	86137.5
2.15004	-499958	1.09541	90359.5	88356.9	89376.5	87351.8	88141
2.15162	-499957	1.09594	87921.4	86465	86941.6	85459.4	86000.5
2.1532	-499956	1.09647	89870.6	87970.7	89182.4	87441.6	87807.8
2.15478	-499955	1.097	87639.2	86050.1	86680.5	86191.9	85693.4
2.15636	-499954	1.09753	89648.9	88385.6	89117.7	87825.2	88067.6
2.15794	-499953	1.09807	87862.5	85642.3	86614.8	85269.9	85841
2.15952	-499952	1.0986	89486.6	88426.4	88752	87434.6	87946.7
2.1611	-499951	1.09913	86540.9	85937	86465	85246.2	85926.4
2.16268	-499950	1.09966	89827.1	87643.9	88855.1	87410.6	87158.3
2.16426	-499949	1.10019	87502.2	84922.2	86662.5	85201.9	84978.5
2.16584	-499947	1.10072	89489.9	88456.3	88913	86479.6	87897.6
2.16742	-499946	1.10125	87082.1	86021.1	86560	84816.6	85892.7
2.169	-499945	1.10178	88697.4	88270.6	88027.1	87698.2	87615.8
2.17058	-499944	1.10232	87608.9	85108.4	86265	84822.2	85021.2
2.17216	-499942	1.10285	89491.6	87478	87936.2	86698.4	86944.5
2.17374	-499941	1.10338	87703.3	85400.1	85906.4	84958.8	85223
2.17532	-499939	1.10391	89713.5	87515.4	88276.3	86184	87835.1
2.1769	-499938	1.10401	87411.8	88173.8	89002.2	85277.3	88861
2.17848	-499936	1.10454	89709.1	86271.8	86746.8	86827.9	86378.9
2.18006	-499934	1.10508	88308.3	87997.3	88528.1	87435.9	88181.2
2.18164	-499932	1.10561	89253.7	87202.3	87679.8	85543.8	86865.2
2.18322	-499931	1.10614	87564.1	88233.4	88918.2	87023.3	88461.9
2.1848	-499929	1.10667	89543.5	85759.4	86643	85777.4	86523.8
2.18638	-499927	1.1072	88066.3	87985.2	88168.8	87090.4	88474.5
2.18796	-499924	1.10773	89391.7	86440.1	86991.4	85411.1	86655.3
2.18954	-499922	1.10826	86813.4	88248.1	88900.8	86921.4	88514
2.19112	-499920	1.1088	89446.2	85710.9	86153.3	85502.7	85982
2.1927	-499917	1.10933	86877.7	87539	88663.7	87418.4	88548.3
2.19428	-499915	1.10986	89667.3	85653.7	86065.4	84540.4	86088.5
2.19586	-499912	1.11039	87454.1	87663.1	87780.5	87759.6	87839.7
2.19744	-499909	1.11092	89314.2	86070.7	86413.1	84347.4	86578.4
2.19902	-499906	1.11145	87274.8	87857.6	88743.5	86633.1	88235.9
2.2006	-499903	1.11198	88510.7	86420.4	86628.1	85145.1	86273.7
2.20218	-499900	1.11252	87290.2	87365	87346.1	86578.1	87821.9
2.20376	-499897	1.11305	89785	85879.6	86849.5	85727.5	86755
2.20534	-499893	1.11358	87173.6	88051.5	88858.7	86725.3	88938
2.20692	-499889	1.11411	89192.1	85121.7	86021	85383.3	86690.2
2.2085	-499885	1.11464	87709.9	87185.4	87991.7	87049.9	88024.6
2.21008	-499881	1.11517	89522.1	85968.6	86368.4	85409.4	86760.3
2.21166	-499876	1.1157	87003.1	87893.1	88275.8	86880.3	88520.1
2.21324	-499871	1.11624	89644.7	84920.1	86468.7	84757.9	85734.6
2.21482	-499866	1.11677	87084	87495.9	88169	86647.4	88454.7
2.2164	-499860	1.1173	89385.1	85907.5	86246.3	84783.3	86384.2
2.21798	-499854	1.11783	87031.7	87582.1	88435.7	86880.9	88170.5
2.21956	-499848	1.11836	89279.5	86386.8	86164.5	85305.4	86135.9
2.22114	-499841	1.11889	86574.7	87100.3	88133.7	86679.5	88342.2
2.22272	-499834	1.11942	88926.4	85589.6	86019.6	85082.7	86306.5
2.2243	-499827	1.11996	87113.7	87850.1	88425.5	87172.9	88667.8
2.22588	-499818	1.12049	89139.8	85756.3	86632.9	84927.1	86185.9
2.22746	-499809	1.12102	86906.9	87717.4	88385.9	87568.5	88500.8
2.22904	-499800	1.12155	88851.1	85640.1	86352.8	84641.8	86608.3
2.23062	-499789	1.12208	86735.3	87600.3	87763.9	86822.9	88627
2.2322	-499778	1.12261	88863.2	85358.3	86429.8	85039.3	86022.6
2.23378	-499766	1.12314	86856.3	87194.9	87943.8	86209.4	88294.9
2.23536	-499753	1.12367	88922.6	85266.1	86099.3	84458.3	85810.9
2.23694	-499739	1.12421	86397.6	87346.1	88019.9	87087.3	87643.7
2.23852	-499723	1.12474	88495.8	84957.5	86282.5	84106.4	85967.8
2.2401	-499706	1.12527	86283.8	86590.5	87480.5	86475.8	86956.8
2.24168	-499687	1.1258	88844.5	85032.7	85217.2	84246.3	85834.9
2.24326	-499666	1.12633	85687	86696	88062.8	86248.3	87574.6
2.24484	-499643	1.12686	89456.6	83930.2	84974.9	84721.4	85108.3
2.24642	-499618	1.12739	86468.6	87796.9	88776.4	87199.6	88248.6
2.248	-499589	1.12793	88496.9	84777.8	85495.2	83036.6	85860.1
2.24958	-499558	1.12846	86466.4	87338.8	87463	87367	87337.1
2.25115	-499522	1.12899	88863.2	85012.2	86216	84848.4	85660
2.25273	-499482	1.12952	86821.7	86853.6	87950.4	85801.9	87976.1
2.25431	-499436	1.13005	88595.9	85262.5	85708.6	84399.1	86082.8
2.25589	-499385	1.13058	86774.9	87396.4	88338.6	86734.3	88532.2
2.25747	-499325	1.13111	88438.1	85297.6	85882.1	84980.3	85891.8
2.25905	-499257	1.13164	86525.8	87424.8	87582.5	86766.3	88372
2.26063	-499177	1.13218	88610.8	84718	86498.6	84968.2	85730.7
2.26221	-499084	1.13271	86569.8	87764.3	88215.4	86383.1	87986.4
2.26379	-498974	1.13324	88691	84583.9	85603.5	84487.7	85523
2.26537	-498842	1.13377	86490	86880.4	87666.4	86673.3	87294.7
2.26695	-498684	1.1343	88237.3	84846	85950.8	84913.1	86203.7
2.26853	-498490	1.13483	86330.5	87023.6	87858.5	86827.1	87535.8
2.27011	-498250	1.13536	88569	84728.9	85505	84548.7	86153.4
2.27169	-497947	1.13589	86032.4	87321.8	88064.1	86305.8	88005.6
2.27327	-497560	1.13643	87957.9	85117.5	86102.7	85048.7	85467
2.27484	-497051	1.13696	86000	87427.6	87434.5	86793.4	87156.8
2.27642	-496366	1.13749	87949.7	84615	85762.9	84148.6	85406.6
2.278	-495414	1.13802	86407.5	87248.6	87870.7	86429.7	87488.5
2.27958	-494039	1.13855	87917.8	85057.6	84822.2	84033.8	84899.7
2.28116	-491908	1.13908	86217.8	86753.2	88085.6	86188	87664.7
2.28274	-487969	1.13961	87325.7	84954.1	85638	84916.3	85383
2.28432	-478201	1.14014	85337.4	86494.1	86892.6	85793	87184.4
2.2859	-451521	1.14045	86799.4	86280.7	86585.8	84524	85348.9
2.28748	-394232	1.14098	85059.7	83884.6	84475.3	85523.5	83619.8
2.28906	-318934	1.14151	86750.4	85847.2	86240.2	83796.8	85131.6
2.29064	-300000	1.14204	85784.1	83895.3	84842.6	84895.3	83707.4
2.29221	-365699	1.14257	87243.2	84629.4	85724.3	83505.7	84922.2
2.29379	-434142	1.1431	85145.5	84267.3	85154.9	84776	84346.3
2.29537	-471184	1.14364	87533.6	85628.3	86687.3	83815.8	85516.6
2.29695	-485532	1.14417	85208.2	83775.3	84964.5	85728.2	83812.9
2.29853	-490874	1.1447	86953.4	85747.8	85964.5	83801.3	85936
2.30011	-493465	1.14523	85225.8	83262.4	84130.9	85439.4	83624.2
2.30169	-495057	1.14576	86756.4	85149.6	86641.2	83869.5	85746.4
2.30327	-496134	1.14629	85313.2	84193.7	84734.7	84770.5	83598.7
2.30485	-496898	1.14682	86831.2	86011	86647.3	83329.5	85629.5
2.30642	-497458	1.14735	84504.8	83459.3	84584.2	85712.9	83943.4
2.308	-497880	1.14789	86573.3	85930	87073.8	83403.5	86006.5
2.30958	-498207	1.14842	84637.9	83172.3	84043.3	85933.4	83107.1
2.31116	-498463	1.14895	86571.1	85255.5	86310.4	83085.2	85160.5
2.31274	-498669	1.14948	84779.2	84002.3	85188.2	85449.5	83627.6
2.31432	-498837	1.15001	86302.7	85451.3	86626.5	83361.8	85095.1
2.3159	-498975	1.15054	84395.3	83405	84562.5	84953.4	83138
2.31748	-499090	1.15107	86386.9	85091.9	85566.8	82840.1	84542.1
2.31905	-499186	1.1516	84932.6	82961.7	84648.8	84771.8	82938.3
2.32063	-499269	1.15213	85828.6	85343	85874.9	82938.1	85039.4
2.32221	-499339	1.15266	84440.9	83138.6	84151	84665.8	83486.3
2.32379	-499400	1.1532	86539.2	84072	85812.8	83345.5	84550
2.32537	-499453	1.15373	84030.6	82636.4	84146.8	85264.8	83262.8
2.32695	-499499	1.15426	86710.2	84925.2	86470.4	82802.1	85045.2
2.32853	-499540	1.15479	84290.8	82841.1	83878.2	84961.5	82960.1
2.33011	-499576	1.15532	86470.4	85359.7	85753.8	82125.8	84801.7
2.33168	-499607	1.15585	84823.2	82816.5	83888.2	84606.5	82655
2.33326	-499636	1.15638	86502.9	85135.3	86448.4	82767.5	84443.2
2.33484	-499661	1.15691	84921.1	82792	84400.5	84949	83204.8
2.33642	-499684	1.15744	86358.2	84710.1	85946.5	83328.8	84733.3
2.338	-499705	1.15798	83860.1	83321	84036.5	84966.8	83033.2
2.33958	-499724	1.15851	85632.8	84874.5	85122.1	82784.3	84807.1
2.34115	-499741	1.15904	84103.8	82986	83965.1	84513.1	82712.1
2.34273	-499756	1.15957	85847.9	84681.5	85405.5	82881	84469.5
2.34431	-499770	1.1601	84096.1	82605.5	84029.5	84635.2	82894.6
2.34589	-499783	1.16063	86418.2	84307.6	85848.1	83315.9	84843
2.34747	-499795	1.16116	84990.9	82630.4	83283.6	84660	82583.2
2.34905	-499806	1.16169	85968.9	85420.2	85880.8	83145.4	85500.4
2.35063	-499816	1.16222	84026.2	83463.5	84204.4	84658.1	83378
2.3522	-499826	1.16276	86830.1	84745.5	85574.8	83342.4	84478.8
2.35378	-499834	1.16329	83675.9	83589.3	84366.3	85040.7	83154.3
2.35536	-499842	1.16382	86055.2	84782.2	86015.2	83124.8	84889.7
2.35694	-499850	1.16435	83783.1	82986.5	83455.7	84784.8	82753.8
2.35852	-499857	1.16488	85875.4	84688.1	86329.7	82524	84532.9
2.36009	-499863	1.16541	84013.6	81952.2	83957.1	85124.2	82843.5
2.36167	-499869	1.16594	85235.7	84327.1	85262.2	82630.9	84017.1
2.36325	-499875	1.16647	84172	82913.4	84130.4	83939.9	82997.6
2.36483	-499880	1.167	86007.4	84441.2	85371.7	82943.2	84555.3
2.36641	-499885	1.16754	83893.7	82927.4	83708	83898.6	82759.9
2.36799	-499890	1.16807	85726.9	84526.7	85458.5	82698.7	85009.6
2.36956	-499894	1.1686	83917.9	82669	83653.3	84840.9	82982.5
2.37114	-499898	1.16913	84778.6	84900.1	85385.1	82550.7	84368.5
2.37272	-499902	1.16966	83064.9	82343.6	83220.2	83887.7	82796.8
2.3743	-499906	1.17019	86729.5	83457.5	84220.5	82450.5	83589.1
2.37588	-499909	1.17072	83526.3	82228.2	83241.7	83762.6	82026.5
2.37745	-499913	1.17125	85451.3	84890.9	85687.6	81746.6	85228.1
2.37903	-499916	1.17178	83428.9	82696.1	83658.6	85006.6	82676.4
2.38061	-499919	1.17231	85124.6	83685.9	85262.8	82736.9	83871.3
2.38219	-499921	1.17285	83154.5	82401.8	83335.4	84769.8	82356
2.38377	-499924	1.17338	84942	83793.7	85382.5	82386.5	84075.9
2.38534	-499927	1.17391	84018.6	82450.3	84048.3	83940.7	82230.2
2.38692	-499929	1.17444	85006.9	84079.8	84809.8	82895.7	83661
2.3885	-499931	1.17497	83034.1	82680.1	83388.3	83629.4	82676.3
2.39008	-499933	1.1755	85874.8	84154.7	85072.6	82609.2	84600.1
2.39166	-499935	1.17603	82947.1	81677.9	83248.4	84816.1	82235.6
2.39323	-499937	1.17656	85503	84738	85837.7	82106	84546.8
2.39481	-499939	1.17709	83320.6	81909.2	82791.7	84895.1	82047.3
2.39639	-499941	1.17763	85080.1	84324.1	85042.2	82217.2	84211.4
2.39797	-499943	1.17816	83944.3	81971.6	83093	83964.4	82663.8
2.39954	-499944	1.17869	85147.7	84134.7	85295.5	82350.2	84303.9
2.40112	-499946	1.17922	83054.4	82518	83971.9	84105.4	82739.1
2.4027	-499947	1.17975	85020.6	83807.1	85058.7	83158.6	84252.6
2.40428	-499949	1.18028	83283.2	82099	82500.2	84417.1	82049.6
2.40586	-499950	1.18081	84731.9	83255.6	84348.7	81902.4	83497.6
2.40743	-499952	1.18134	82949.4	82832	83074.6	84111.9	82342.1
2.40901	-499953	1.18188	85201.1	83832	84525.9	82399.1	83328.2
2.41059	-499954	1.18241	82770.1	81774.5	82226.4	83783.4	82157
2.41217	-499955	1.18294	84883.7	84323	85030.2	82232	84623.1
2.41374	-499956	1.18347	82225.6	81522.2	83280.8	84322.7	81930.3
2.41532	-499957	1.184	84676.9	83459.6	84742.2	81551.2	83520.3
2.4169	-499958	1.18453	83631.4	81375.1	82648.3	83779.1	81588.5
2.41848	-499959	1.18506	84792.4	84138.5	84664.2	81771.5	84136.1
2.42005	-499960	1.18559	82467	82140.6	83058.9	83817.6	82573.1
2.42163	-499961	1.18612	84288.1	83593	85141.6	82545.8	83490.6
2.42321	-499962	1.18666	82479.1	80963.7	82363.3	83522.1	81519.5
2.42479	-499963	1.18719	84507.5	82801.6	84518.1	81919.9	83141.3
2.42636	-499964	1.18772	82315.2	81579.7	82614.5	82864.4	81345.9
2.42794	-499965	1.18825	84488.8	84394.5	84551.8	81460.5	84104.9
2.42952	-499965	1.18878	82463.1	81441	82104.1	84067.6	81362.9
2.4311	-499966	1.18931	84691.2	83513.2	84907.8	81769.2	84148.5
2.43267	-499967	1.18984	82776.6	81021.8	82496.6	83642.7	81388.5
2.43425	-499968	1.19037	84856.8	83691.6	84474.9	81337.4	83717.8
2.43583	-499968	1.1909	82173.9	81625	81979.7	83596.1	81713.1
2.43741	-499969	1.19144	83776	83822.8	84120.5	81189.3	83531
2.43898	-499970	1.19197	82627.1	81546.4	82974.7	83325.1	81285.6
2.44056	-499970	1.1925	84522.9	83153.3	84059.6	81092.4	83012.9
2.44214	-499971	1.19303	82890.5	81169.1	82220.7	82996.3	82430
2.44372	-499971	1.19356	84702.2	83763.4	84108.5	82425.1	83518
2.44529	-499972	1.19409	82833.9	81710.3	82975.7	83933.3	82443.8
2.44687	-499972	1.19462	84307.3	83752.4	84503.4	81935.6	83584.1
2.44845	-499973	1.19515	82659.5	82122.4	82900.3	83776	82070.7
2.45002	-499973	1.19569	84272.6	83159.3	85069.5	82227.8	83903.7
2.4516	-499974	1.19622	83276.6	81347.4	83722.7	83807.2	82195.5
2.45318	-499974	1.19675	83950.9	83720.3	83909.9	81920.1	83437.5
2.45476	-499975	1.19728	82487.4	81764.8	82741.5	83526.1	81746.6
2.45633	-499975	1.19781	83615.9	83228.1	84274.4	82264.7	83521.6
2.45791	-499976	1.19834	82403.8	81076.4	82039.7	83621.8	82335.5
2.45949	-499976	1.19887	84524.6	82938.4	83656.8	81182.7	82559.8
2.46106	-499977	1.1994	84094.4	81367.1	82307.9	83218.1	81804.9
2.46264	-499977	1.19993	81759.1	84211.5	84910.3	81833.1	83687.5
2.46422	-499977	1.201	83823.3	82844.7	84545.6	84200.6	83998.3
2.4658	-499978	1.20153	81778.9	81198.4	81875.7	83586.2	81429.3
2.46737	-499978	1.20206	83827.1	82900.9	84133	81421	83018.4
2.46895	-499978	1.20259	82308.6	80924.8	82012.9	82752.3	81702.1
2.47053	-499979	1.20312	84165.4	83641.3	84169.3	82250.1	83555.4
2.4721	-499979	1.20365	81829.6	81285.6	82725.3	83540.1	81740.2
2.47368	-499979	1.20418	84621.4	83550.4	84178.4	81556.6	83903.8
2.47526	-499980	1.20471	82435.1	80728.1	82183.7	83990.6	80824.3
2.47683	-499980	1.20525	83949.8	83406	83951.1	81273	83171.6
2.47841	-499980	1.20578	81931.9	81259	82546.7	83822.1	82017.6
2.47999	-499981	1.20631	83522.4	83006	84135.7	81960.9	83742.6
2.48156	-499981	1.20684	82497.2	81015.7	82522.4	83061.1	81214.3
2.48314	-499981	1.20737	84275.4	82875.5	83918.6	81739.3	82902.8
2.48472	-499981	1.2079	82264.1	81460.1	82294.2	83157.6	81161.3
2.48629	-499982	1.20843	84024.6	83010.4	84473.9	81459.4	83162.7
2.48787	-499982	1.20896	81540.8	81371.8	81954.2	83193.3	82082.3
2.48945	-499982	1.2095	83624.2	83509.3	84336.5	82009.1	83723.9
2.49103	-499982	1.21003	81744.9	80548.9	81467.3	83474.6	81341.5
2.4926	-499983	1.21056	84536.1	83133.9	83785.2	81384.3	82971.7
2.49418	-499983	1.21109	81679.4	81220	81349	82755.6	81422.9
2.49576	-499983	1.21162	83315.1	83511.3	84302.6	81391.8	84040.4
2.49733	-499983	1.21215	81123.4	80781.4	82430.7	84138.9	81249.2
2.49891	-499983	1.21268	83819.4	82972.3	83878.9	81413	82930.1
2.50048	-499984	1.21321	82099.6	80508.7	81277.2	83067.5	80543.7
2.50206	-499984	1.21374	83334.4	82684.9	84654.5	81149	83510.3
2.50364	-499984	1.21428	81418.7	81093.1	82493.1	83445.7	81361.6
2.50521	-499984	1.21481	84004.8	82140.7	83771.9	81557.6	82752.3
2.50679	-499984	1.21534	81692.1	80692	81642.9	83258.2	81459.3
2.50837	-499985	1.21587	83400.4	83440.8	84474.5	81187.5	82934
2.50994	-499985	1.2164	81739.4	81052.4	82411.9	83457.3	81286
2.51152	-499985	1.21693	83284.3	82953.9	84403.1	82038.1	83087.9
2.5131	-499985	1.21746	82251.9	81180.8	82006.9	83357.2	80724.9
2.51467	-499985	1.21799	83773.2	82415.7	83195	81640.2	82542.3
2.51625	-499985	1.21853	81585.4	81623.1	82601	83026.4	81626.5
2.51783	-499986	1.21906	83367.4	83625.7	83874.3	81849.2	83305.9
2.5194	-499986	1.21959	81707.4	80478.6	81551.8	83375.6	80746.4
2.52098	-499986	1.22012	83804.6	82800	83766.5	81596.2	82763
2.52256	-499986	1.22065	81537.5	80927.4	82313.1	83109.7	81078.5
2.52413	-499986	1.22118	83724.3	82422	83390.8	81662.4	83390.1
2.52571	-499986	1.22171	81313.1	80687.1	81525.4	83660.4	80937.9
2.52728	-499986	1.22224	83533.4	83089.3	83787.7	81589.4	83187.8
2.52886	-499986	1.22278	81637.6	81015.9	82404.6	83185	81421.1
2.53044	-499987	1.22331	83870.1	82675.1	83726.4	81387.5	83081.7
2.53201	-499987	1.22384	82039.6	81336.3	81757.1	82717.1	81325.8
2.53359	-499987	1.22437	83754	82752.7	83998.3	81454	83453.7
2.53517	-499987	1.2249	81869.1	81480.4	82176.1	83828.2	81802.5
2.53674	-499987	1.22543	83716.1	83084.4	83549.7	81320.8	84118.6
2.53832	-499987	1.22596	81556.2	81422	81792.1	83666.3	81360.8
2.53989	-499987	1.22649	83384.4	81988.3	83926.3	81635.9	83029.9
2.54147	-499987	1.22703	82227.8	81240.7	81864.1	83544.2	80869
2.54305	-499987	1.22756	83684.1	83125	84008.9	81208.1	83118.4
2.54462	-499988	1.22809	82031.9	81693.1	83372.7	83698.6	82678.7
2.5462	-499988	1.22862	83907.4	82156.3	83624.4	82078.4	83517.5
2.54777	-499988	1.22915	81764.6	81137.4	81968.1	83728	80734.9
2.54935	-499988	1.22968	83684.1	83333.6	84680.2	81101.4	83061.8
2.55093	-499988	1.23021	81255.9	81212.9	82426.5	83875	81539.6
2.5525	-499988	1.23074	83834.9	83115.8	84006.4	82222.6	83455.2
2.55408	-499988	1.23128	81609	81400	82634.6	83333	81005.1
2.55565	-499988	1.23181	83344.2	82817.9	84580.8	81443.4	83277.4
2.55723	-499988	1.23234	82184.3	81266.8	81703.2	83727.4	81217.4
2.55881	-499988	1.23287	83737.5	81856.2	83684.6	81691.6	83094.4
2.56038	-499988	1.2334	81480.3	81019.5	82202.1	83179	81560.5
2.56196	-499988	1.23393	83752.4	82614.9	84413.4	81683.3	83476
2.56353	-499988	1.23446	81465.4	81256.6	81920	84120.8	80897.2
2.56511	-499989	1.23499	83667.1	82959.1	84235.8	81045.1	83372.8
2.56668	-499989	1.23552	81902.7	81563.3	82419.1	83848.9	81875.9
2.56826	-499989	1.23606	83010.4	82814.9	83774.9	82153.3	82924.4
2.56984	-499989	1.23659	81726.7	81434.9	82314.1	83618.6	82375.7
2.57141	-499989	1.23712	83707.8	82905.9	84042.6	82531.4	82967.1
2.57299	-499989	1.23765	81587	81460.7	82941.9	84198.2	81222.8
2.57456	-499989	1.23818	83450.9	83207.2	83780.6	81950	82579.2
2.57614	-499989	1.23871	81727.8	81551	82391.8	84060.7	81476.8
2.57771	-499989	1.23924	83948.1	82294.1	83328.2	82228.8	83413.2
2.57929	-499989	1.23978	81447.9	81386.8	82095.3	83277.1	81080.8
2.58087	-499989	1.24031	83180.9	82617.2	84244.1	82146.5	84158.1
2.58244	-499989	1.24084	81836.7	81271.6	82118.2	83655.4	80861
2.58402	-499989	1.24137	84060.4	82181.1	83958.1	81744.2	82893.1
2.58559	-499989	1.2419	81362.1	81876.3	82875.1	83546.1	81628
2.58717	-499989	1.24243	83019.8	83427.2	84291.2	82128.6	83826
2.58874	-499989	1.24296	80931.9	81667.8	82805	84643.8	81234
2.59032	-499989	1.24349	82943.9	82707.9	83840.7	81982.3	83243.6
2.59189	-499989	1.24403	80801.1	80613.9	81981.4	83908.6	81284.7
2.59347	-499989	1.24456	83641.2	83149.6	83859.4	80896.1	83185
2.59505	-499989	1.24509	82016.6	81050.3	82271	83335.5	81377.3
2.59662	-499989	1.24562	83438.9	83191.2	84902.7	82088.2	83498.5
2.5982	-499989	1.24615	81315.3	81318.3	82710.4	83925.9	81575.8
2.59977	-499989	1.24774	82694.7	83136.2	84318.7	82342	83533.4
2.60135	-499989	1.24827	81721.2	81120.1	82095.8	84404	80739.9
2.60292	-499989	1.24881	83255.1	82319.5	83144.5	81613.9	82358.8
2.6045	-499989	1.24934	81903.8	81155	82270.9	82707.6	81579.6
2.60607	-499989	1.24987	83937.1	82577.3	83920.5	81996.4	83232.8
2.60765	-499989	1.2504	81358.2	81249.2	82406	83650.9	81248.7
2.60922	-499989	1.25093	83235.4	82943.7	84520.7	82455.1	83454.5
2.6108	-499989	1.25146	81668.9	80879.5	81904.1	83893.1	81153.8
2.61237	-499989	1.25199	83729.8	82440.3	84988.7	81707.5	83519.2
2.61395	-499989	1.25253	81747.6	81401.8	82435.9	84191.6	82102.4
2.61552	-499989	1.25306	83925.1	83490.5	83953.3	81744.6	83510.6
2.6171	-499989	1.25359	81496.8	81421.2	83485.1	83739.9	82112.6
2.61867	-499989	1.25412	84060.4	83807.8	84363.6	82343.3	84326.3
2.62025	-499989	1.25465	81928	81125.5	82026.2	84411.5	81366.3
2.62182	-499989	1.25518	84802.9	83209.5	85029.8	81836.1	83560.4
2.6234	-499989	1.25571	81847.7	81046.6	82395.1	84181.9	81211.7
2.62497	-499989	1.25624	83665.4	83961.4	84997.6	81482.6	84621
2.62655	-499989	1.25678	82224.4	81778.5	82239.8	85108.8	81670.9
2.62812	-499989	1.25731	83935.5	83300.2	84552	82114.6	84521.5
2.6297	-499989	1.25784	82157.4	82115.5	82954.6	84528.8	81837.2
2.63127	-499989	1.25837	83163.3	83500	83740.6	82420.9	83656.7
2.63285	-499989	1.2589	82368.6	81598.9	82814.3	84489.3	81944.4
2.63442	-499989	1.25943	84024.1	83468.4	84128	82779.9	83247.4
2.636	-499989	1.25996	81548.5	82565.7	83145.2	83801.1	82725.3
2.63757	-499989	1.26049	84359	83757.7	84745.8	83479.2	84245.3
2.63915	-499989	1.26103	81666.8	81845.1	82592	84514.2	81933.7
2.64072	-499989	1.26156	84369.4	84684.9	85001.5	82574.6	84531.2
2.6423	-499989	1.26209	82226.6	81662.7	82490.6	84970.5	82194.1
2.64387	-499989	1.26262	84095	83700.3	84479.7	82449.8	84006.7
2.64545	-499989	1.26315	81688.8	81596.6	82677.3	84709.9	82376.6
2.64702	-499989	1.26368	84258.4	83642.4	85058.8	82905	83789.3
2.6486	-499989	1.26421	82485.1	81960.5	82188.8	85073.2	82304.3
2.65017	-499989	1.26474	84108.2	84651.1	85407.9	82550	84036.8
2.65175	-499988	1.26528	82626.5	82212	83504.2	84953.4	82749.9
2.65332	-499988	1.26581	83645.1	84191.5	84774.5	82829.8	84405.3
2.6549	-499988	1.26634	82478.6	82221.8	83010.8	84479.8	82916
2.65647	-499988	1.26687	84157.1	83524.3	84564.2	83497.7	83853.4
2.65805	-499988	1.2674	81973.1	82174.1	83388.4	84853.1	82179.8
2.65962	-499988	1.26793	84641.1	84127.4	85194.7	83572	84239
2.6612	-499988	1.26846	81896.1	82260.5	83305.6	84881.4	82989.7
2.66277	-499988	1.26899	84469.6	84646.7	86059.2	83650.5	85113.8
2.66434	-499988	1.26953	82979.6	82493	82953.9	85306.1	82960
2.66592	-499988	1.27006	84634.6	85096.1	86598.5	83090.7	84805.7
2.66749	-499988	1.27059	81967.1	83537.6	84499	85871.8	83144.2
2.66907	-499987	1.27112	83719.9	84300.2	85576.8	84224.7	84982
2.67064	-499987	1.27165	82488.4	82505.8	84098.4	84899.4	82886.3
2.67222	-499987	1.27218	84610.4	84630.8	85890.3	83749.1	84889.6
2.67379	-499987	1.27271	82616.1	82739.7	83518	85136.2	83229.1
2.67537	-499987	1.27324	84668.1	85364.3	86288.6	84379.9	85158.1
2.67694	-499987	1.27378	82691.9	82747.9	83905.7	86047.6	83026.5
2.67851	-499986	1.27431	84157.7	85094.8	86158.2	83974.7	85233.8
2.68009	-499986	1.27484	82596.8	83253.7	83953.1	86089.8	83400.3
2.68166	-499986	1.27537	84923.3	85180.7	86326.8	83359	85406.8
2.68324	-499986	1.2759	82872.9	83877	84851.5	85514.9	83718.3
2.68481	-499986	1.27643	84697.8	85485.1	86206.3	84002.1	85667.8
2.68639	-499986	1.27696	82443.4	83446.2	84486.2	86189.6	83384
2.68796	-499985	1.2775	85589.9	84773.8	86011	84709.3	85960.9
2.68953	-499985	1.27803	83076.9	83823	85152.3	85897.6	84035.4
2.69111	-499985	1.27856	85951.8	85927.8	87691.9	84205.4	85996.5
2.69268	-499985	1.27909	82723.9	84182.3	85365.1	86992	84351.6
2.69426	-499984	1.27962	85272.6	86517	88328.1	85308.4	86556.7
2.69583	-499984	1.28015	83245.2	84178	84942.1	86962.6	84122.5
2.69741	-499984	1.28068	85614.6	85830.4	87269.2	84384.1	86264.2
2.69898	-499984	1.28121	82875.6	83743.3	85131.5	86903.5	84085.3
2.70055	-499983	1.28175	86218.6	86984.3	87860	84599.2	86658.9
2.70213	-499983	1.28228	84394.8	84336.2	86169.1	87700.2	84807.6
2.7037	-499983	1.28281	85450.2	87552	88827.8	85306.4	87689.3
2.70528	-499982	1.28334	84438.2	85604.1	86086.9	88672.4	85517.2
2.70685	-499982	1.28387	86691.6	86277.3	87907.6	86166.9	86892
2.70842	-499981	1.2844	83670.4	85727.3	87823	87202.3	85669.9
2.71	-499981	1.28493	85860.5	87558.2	88535.1	86548.9	88097.7
2.71157	-499981	1.28546	83955.3	85625.5	86623.1	88023.9	84810.3
2.71315	-499980	1.286	86276.9	87230.8	88371.9	85376.3	87092.6
2.71472	-499980	1.28653	83278.8	85578.8	86314.6	88097.6	85922.2
2.71629	-499979	1.28706	86037.1	88021.7	89145.4	86311.7	87811.8
2.71787	-499979	1.28759	84010.9	84811.6	86164.1	88340.1	85015.8
2.71944	-499978	1.28812	86009	87316.9	89012.2	85833.8	87445.1
2.72101	-499977	1.28865	84352.4	86042.5	87288.6	87835.6	85876.9
2.72259	-499977	1.28918	86841.7	88277.4	88964.5	86662.2	87863
2.72416	-499976	1.28971	85773.6	86294.9	87511.4	88397.6	85904.8
2.72574	-499975	1.29025	86873.6	88523.8	89611.8	86721.2	88364.3
2.72731	-499974	1.29078	85118.6	87046.2	88730.7	89614.8	87822.4
2.72888	-499974	1.29131	87290.5	89432.6	90839.1	88384.3	89621.9
2.73046	-499973	1.29184	85881.4	87498	89035	90801.9	87926.5
2.73203	-499972	1.29237	88070.9	89555.5	91040.3	88574.7	89519.2
2.7336	-499971	1.2929	86793.9	87665	89179.9	90183.6	87747
2.73518	-499970	1.29343	89340.9	90965.1	92351.4	88809.8	91226.7
2.73675	-499969	1.29397	87742.1	90332.2	90885	91345.5	89806.6
2.73833	-499967	1.2945	89580.1	91663.1	93483.6	90540	91549.5
2.7399	-499966	1.29503	88069.9	90465.2	91162.6	92439.9	90332.6
2.74147	-499965	1.29556	90229.1	92474.8	93898.3	91358.1	91760.3
2.74305	-499963	1.29609	89010.4	91203.6	93068.6	92939.4	91320.6
2.74462	-499961	1.29662	90987.6	93806.2	95926.1	91730.7	93433.8
2.74619	-499960	1.29715	89389.3	92632	94685.6	94349.7	92412.7
2.74777	-499958	1.29768	92261.4	94687.9	96237.5	93150.9	94431.2
2.74934	-499956	1.29821	90545.9	92435.8	94542.8	95229.9	92264.9
2.75091	-499953	1.29875	92834.5	96728.5	98708.7	93273.3	95570
2.75249	-499951	1.29928	91032.7	94380	95791.4	96560.1	94171.7
2.75406	-499948	1.29981	94789.8	96613.9	98417.7	94781.7	96290.1
2.75563	-499945	1.30034	91898.4	95516.5	97237.9	96840.9	94936.7
2.75721	-499942	1.30087	94737.5	99544.3	101768	95165.1	98370.6
2.75878	-499938	1.3014	93314.1	96979.3	99062.1	99486.9	96488.6
2.76035	-499934	1.30193	96955.6	99818	101875	97581.6	99290.2
2.76193	-499930	1.30247	94902.5	98483.9	99249.2	99826.2	97928.9
2.7635	-499925	1.303	97511.7	102557	104457	99195.3	102519
2.76507	-499919	1.30353	96266.5	100741	102621	102604	100089
2.76665	-499913	1.30406	99603.4	103735	104730	101072	102417
2.76822	-499906	1.30459	98130.4	102272	104516	104085	102332
2.76979	-499898	1.30512	101584	105602	107588	102437	104987
2.77137	-499889	1.30565	100011	105129	107411	105919	104066
2.77294	-499878	1.30618	103655	109298	111073	104971	107500
2.77451	-499866	1.30672	102389	107895	109798	108806	106244
2.77609	-499852	1.30725	106770	111851	114009	107390	110602
2.77766	-499835	1.30778	105420	111263	113109	111204	109302
2.77923	-499815	1.30831	109033	115686	118139	109863	113329
2.7808	-499791	1.30884	108244	115139	117342	115217	113262
2.78238	-499762	1.30937	112416	119414	122313	114574	117253
2.78395	-499727	1.3099	111376	118085	120937	118588	116241
2.78552	-499683	1.31043	116330	124702	127682	117105	121200
2.7871	-499627	1.31097	114691	124180	125923	122869	121068
2.78867	-499555	1.3115	120672	129943	132841	122108	126528
2.79024	-499459	1.31203	120541	129012	131519	128116	126010
2.79181	-499328	1.31256	126470	135662	138974	127790	132694
2.79339	-499144	1.31309	125301	136852	140392	134479	133151
2.79496	-498873	1.31362	131235	145201	147687	134759	139904
2.79653	-498427	1.31415	133156	144561	147458	141337	139432
2.79811	-497512	1.31469	140183	153203	156467	141632	148059
2.79968	-495206	1.31522	141749	155709	159824	150013	149541
2.80125	-489754	1.31575	149231	164536	168880	152194	158709
2.80282	-480314	1.31628	152108	168262	172688	161470	160638
2.8044	-471711	1.31681	163061	179255	184455	164796	171591
2.80597	-474639	1.31734	166294	183279	189119	174445	174881
2.80754	-484830	1.31787	178876	197789	205100	178218	189033
2.80911	-492654	1.3184	184224	206063	211433	193013	195076
2.81069	-496501	1.31893	198590	223003	229793	198717	210710
2.81226	-498024	1.31947	207785	232401	239545	216760	219181
2.81383	-498669	1.32	228665	255883	263771	225373	239821
2.81541	-499020	1.32053	242172	269856	278501	246382	251825
2.81698	-499245	1.32106	268803	303152	313437	260160	281219
2.81855	-499402	1.32159	287424	326515	336037	291095	300476
2.82012	-499514	1.32212	326152	369680	381906	313870	338640
2.8217	-499598	1.32265	357102	404373	419260	355337	367696
2.82327	-499662	1.32319	411435	467567	485626	389833	421951
2.82484	-499712	1.32372	463535	522864	541950	453118	467003
2.82641	-499751	1.32425	547148	614038	637260	505444	548800
2.82798	-499783	1.32478	626648	702970	730065	596495	628404
2.82956	-499809	1.32531	749650	841566	872061	687614	756082
2.83113	-499831	1.32584	879835	967616	1006420	827973	880074
2.8327	-499849	1.32637	1.07471e+06	1152450	1200530	963225	1063506
2.83427	-499864	1.3269	1.24822e+06	1344670	1398660	1154826	1.26212e+06
2.83585	-499877	1.32744	1507913	1627880	1692400	1357182	1.55356e+06
2.83742	-499888	1.32797	1.73753e+06	1843330	1916590	1655307	1798274
2.83899	-499898	1.3285	2067021	2174910	2262030	1891089	2.17163e+06
2.84056	-499906	1.32903	2.28891e+06	2423290	2505750	2246238	2465174
2.84214	-499914	1.32956	2.59477e+06	2773110	2863720	2498058	2879564
2.84371	-499920	1.33009	2.7532e+06	2928510	3018290	2853504	3.09602e+06
2.84528	-499926	1.33062	2907938	3149460	3242540	3003939	3378960
2.84685	-499931	1.33115	2.88661e+06	3177950	3262100	3208455	3.44556e+06
2.84842	-499936	1.33169	2.88344e+06	3178710	3267840	3202614	3.47769e+06
2.85	-499940	1.33222	2.65517e+06	3001130	3079780	3156282	3304708
2.85157	-499944	1.33275	2.49332e+06	2880420	2938110	2933982	3.14379e+06
2.85314	-499947	1.33328	2171345	2548780	2601620	2755620	2.77319e+06
2.85471	-499950	1.33381	1.94723e+06	2318630	2362910	2405025	2495289
2.85628	-499953	1.33434	1633192	1980080	2017080	2146968	2.10582e+06
2.85786	-499955	1.33487	1419935	1744540	1785640	1806507	1.82889e+06
2.85943	-499958	1.33541	1.17808e+06	1459770	1489800	1577475	1.50249e+06
2.861	-499960	1.33594	1.01516e+06	1272570	1296750	1302588	1.28557e+06
2.86257	-499962	1.33647	838030	1063410	1085310	1124982	1052543
2.86414	-499963	1.337	729696	925617	946314	932004	906256
2.86572	-499965	1.33753	608212	773576	790866	810343	749371
2.86729	-499967	1.33806	534533	682346	698024	675256	654658
2.86886	-499968	1.33859	456125	576177	587783	594326	551829
2.87043	-499969	1.33912	408952	510824	524598	503216	488990
2.872	-499970	1.33966	354067	442604	451405	451778	422024
2.87357	-499972	1.34019	328649	401218	410066	390234	384306
2.87515	-499973	1.34072	290649	348902	358591	356066	337724
2.87672	-499974	1.34125	269554	327339	334615	314704	316651
2.87829	-499975	1.34178	240400	292355	299546	295368	283832
2.87986	-499975	1.34231	228267	273658	280097	265774	264848
2.88143	-499976	1.34284	209284	246167	252432	250668	239453
2.883	-499977	1.34337	184530	235916	241237	226660	229288
2.88458	-499978	1.34391	180160	217240	222136	218301	212015
2.88615	-499978	1.34497	167211	193766	198891	202398	190043
2.88772	-499979	1.3455	164301	189894	194254	182239	185088
2.88929	-499980	1.34603	153735	175917	180791	179503	172130
2.89086	-499980	1.34656	151325	172921	176539	166897	170039
2.89243	-499981	1.34709	142441	162732	166920	165104	159585
2.89401	-499981	1.34762	141255	159269	162753	155268	156863
2.89558	-499982	1.34816	134104	150384	154038	153527	148201
2.89715	-499982	1.34869	133069	149610	153819	144316	146653
2.89872	-499982	1.34922	126767	141954	145484	143664	139288
2.90029	-499983	1.34975	127104	140580	143663	136871	138349
2.90186	-499983	1.35028	120049	134210	136944	137191	132712
2.90343	-499984	1.35081	120095	133773	137705	131396	132317
2.905	-499984	1.35134	115020	127111	129888	131153	125479
2.90658	-499984	1.35187	115956	126919	130213	124762	125958
2.90815	-499985	1.35241	111323	121528	124395	124412	120832
2.90972	-499985	1.35294	111872	122242	125417	119069	122605
2.91129	-499985	1.35347	107423	117198	119869	120128	116582
2.91286	-499985	1.354	108220	118098	120440	115920	117250
2.91443	-499986	1.35453	104890	112822	115443	115766	113098
2.916	-499986	1.35506	105663	113524	115900	111803	112986
2.91757	-499986	1.35559	101619	110077	112699	112899	109546
2.91915	-499986	1.35613	102748	111716	114324	109294	110867
2.92072	-499987	1.35666	99265.6	106928	108502	110179	106992
2.92229	-499987	1.35719	99964.1	107889	110075	106324	107789
2.92386	-499987	1.35772	97662.4	104056	106258	107126	103706
2.92543	-499987	1.35825	98788.8	105344	107566	103427	105706
2.927	-499987	1.35878	95731.9	102286	104086	105431	102606
2.92857	-499987	1.35931	96862.1	103523	105057	101946	104128
2.93014	-499988	1.35984	93639.1	100164	102408	103722	100371
2.93171	-499988	1.36038	95527.3	101355	103924	100256	101439
2.93328	-499988	1.36091	93004.4	99254.2	100842	101844	99256.9
2.93486	-499988	1.36144	94311.8	99404.2	102129	99062.1	99520.1
2.93643	-499988	1.36197	91918.2	96983.1	98739.8	100086	97278.1
2.938	-499988	1.3625	92730.6	98182.1	99479.8	97217.1	98243.3
2.93957	-499988	1.36303	90145	95004	97666.6	98305.2	96081.1
2.94114	-499989	1.36356	91193.9	96390.7	98186.3	95768.1	96602.6
2.94271	-499989	1.36409	88672.1	93240.3	95204.2	96912.9	94095.7
2.94428	-499989	1.36462	90336.9	94896.2	96496.2	94725	95819.9
2.94585	-499989	1.36516	87628.8	92284.5	94207.4	96480.9	92430.5
2.94742	-499989	1.36569	89919.5	94378.8	96153.9	92996.1	94814.1
2.94899	-499989	1.36622	86993.5	90957.6	92924.5	95476.5	91090.4
2.95056	-499989	1.36675	88114.4	92635.4	94141	91942.2	93646.9
2.95213	-499989	1.36728	87571	90084.1	92214.7	94093.2	91019.3
2.9537	-499989	1.36781	85514	91546.6	93240	91229.4	92031.4
2.95527	-499989	1.36888	86769.6	90301	91733.9	92120.4	90712.7
2.95685	-499989	1.36941	84793.5	88851.1	90242.8	91658.7	89570.8
2.95842	-499989	1.36994	85187.3	89636.6	91525.2	89272.2	90654.6
2.95999	-499989	1.37047	84355.1	88083.3	89280.1	91643.4	88592.4
2.96156	-499989	1.371	85373.8	88462.9	90090	89014.5	89442.3
2.96313	-499990	1.37153	83147.4	86808.8	88095.2	89690	87260.5
2.9647	-499990	1.37206	85152.6	87968.7	89984.1	88196.3	88401.1
2.96627	-499990	1.37259	83094	86135.4	88121.1	89871.4	86956.2
2.96784	-499990	1.37313	84893.1	88003.5	89741.1	87631.4	88947.8
2.96941	-499990	1.37366	82860.2	85464.2	86878	90005.4	85730.6
2.97098	-499990	1.37419	85335.2	86912.2	89071.6	86508.4	89124.4
2.97255	-499990	1.37472	82658.9	85692.3	87250.4	88798.4	86605.4
2.97412	-499990	1.37525	84478.9	87658.8	88873.8	86372.1	88517
2.97569	-499990	1.37578	82749.7	85604	86795.2	89195.6	85769.4
2.97726	-499990	1.37631	83532.9	86349.8	88761.9	86213	87939.2
2.97883	-499990	1.37684	81461.1	84764.2	86043.9	88282.1	86154
2.9804	-499990	1.37737	83301.4	85542.1	87576.6	86545.7	86907.5
2.98197	-499990	1.37791	80916	83950.4	85698.6	87610.5	85510.4
2.98354	-499990	1.37844	82915.8	85337.5	87292.8	84707.9	86521.4
2.98511	-499990	1.37897	80706.4	82975.2	85069.3	87196.1	84001.9
2.98668	-499990	1.3795	83024.7	85200.1	86679.6	85077.3	86119.2
2.98825	-499990	1.38003	80590.9	82880.4	84464	87037.3	83819.8
2.98982	-499990	1.38056	82009.4	85134.8	86418.2	85006.4	85869.2
2.99139	-499990	1.38109	80352.2	83273.6	84161.7	86737.9	83714.5
2.99296	-499990	1.38163	82053.4	84256.1	85790.5	84713.5	85282.8
2.99453	-499990	1.38216	79240.1	82031.8	84210.6	86177.9	82709.6
2.9961	-499990	1.38269	82333.4	83849	84853.7	84372.8	84398.9
2.99767	-499990	1.38322	79634.5	81667.3	83006.1	86622.3	82238.6
2.99924	-499990	1.38375	80918.2	84370.1	86018	83362.4	85522.1
3.00081	-499990	1.38428	79098.2	81180.9	82515.8	86732.8	82212.1
3.00238	-499990	1.38481	80589.9	83102.2	84846	83442.2	84482.9
3.00395	-499990	1.38534	78530.1	81522.5	82392.6	84874.2	81167.1
3.00552	-499990	1.38587	79872.1	82262.7	83309.6	82612	83066.3
3.00709	-499990	1.38641	78603.8	80988.4	82420.8	83852.7	81781.4
3.00866	-499990	1.38694	80625.6	82381.5	83775.4	83449.2	83422.3
3.01023	-499990	1.38747	78816.1	80906.3	82034.7	84269.9	81046.5
3.0118	-499990	1.388	79880.4	82336.9	84157.8	82404.9	83137
3.01337	-499990	1.38853	78456.9	80688.7	82192.1	84406.4	81757.1
3.01494	-499989	1.38906	80374.2	81838.7	83212	82766.5	82463.2
3.01651	-499989	1.38959	77233.8	80249.9	81661.9	83311.6	81021.1
3.01808	-499989	1.39012	79361.1	82119	83361.2	81954	83930.3
3.01965	-499989	1.39066	77815.1	79173.2	80634.4	84401	80887.1
3.02122	-499989	1.39119	79344.1	81240.4	82609.4	81269.9	82271
3.02279	-499989	1.39172	77462	79728.5	80847.3	83793.3	80855
3.02436	-499989	1.39225	79663.6	81161.5	82193.2	81392.3	82237.8
3.02593	-499989	1.39278	77899.2	78614.5	80470.1	83772.2	80446.1
3.0275	-499989	1.39331	79417.2	81532.7	82532.8	81090.4	82128.8
3.02907	-499989	1.39384	77570.9	79636.8	81207.8	83408	80641.8
3.03064	-499989	1.39438	79031.1	80851	82368.9	81040.1	82899.9
3.03221	-499989	1.39491	76898.8	78344.7	80451.7	83274.3	80115.6
3.03378	-499989	1.39544	78563.1	80820.6	82413.6	81349.4	81648.1
3.03534	-499989	1.39597	76607.9	78657	79898.8	82975.3	79515.7
3.03691	-499989	1.3965	79106.5	80525.7	82190.5	80468.6	82276.8
3.03848	-499988	1.39703	76792.1	78044.9	79847.1	83067.3	79822.3
3.04005	-499988	1.39756	78850.2	80666.6	81799.9	80357.9	82033.5
3.04162	-499988	1.39809	76563.9	78625.4	80625.2	82397.4	79951.1
3.04319	-499988	1.39862	78768.2	80876.7	82338.3	80393.7	81758.7
3.04476	-499988	1.39916	76677.7	78542	79097.3	83316.3	79533.2
3.04633	-499988	1.39969	78372.2	80113.8	82105.8	80242.6	81475.8
3.0479	-499988	1.40022	76483	78573.2	79633.9	82572.9	79574.9
3.04947	-499988	1.40075	77970.2	80238	81805.2	80709.2	80686.7
3.05104	-499987	1.40128	76970.3	78006.8	79426.7	82283.8	79392.5
3.05261	-499987	1.40181	78372.8	79871.4	81483.3	80273.8	81039.8
3.05418	-499987	1.40234	76282.2	78441.8	79570	82225.4	79766
3.05575	-499987	1.40287	78407.4	79744.6	81902.1	80410.4	80895.8
3.05731	-499987	1.40341	76047.9	77641.4	78952.6	82028.7	78863.6
3.05888	-499987	1.40394	77763.4	80023.6	80830.4	79843.5	81126.8
3.06045	-499987	1.40447	75771.3	77546.2	79187.9	82045.3	78683.9
3.06202	-499986	1.405	77730.4	79014	80500.9	79583.9	80451.2
3.06359	-499986	1.40553	76128.2	77905.9	78426.8	81035.5	78081.2
3.06516	-499986	1.40606	77741.4	79408.3	80842.8	79569.3	80673.6
3.06673	-499986	1.40659	75527.1	77877.2	79798.6	82031.6	78564.9
3.0683	-499986	1.40712	77626.4	78997.7	80648.2	79935.3	80803.8
3.06987	-499986	1.40766	75708.6	77469.4	78875.5	81515.8	79127.6
3.07144	-499986	1.40819	77493.4	78776.6	79880.9	79568.6	79828.4
3.073	-499985	1.40872	75911	78035.7	78818.4	81447.3	78526
3.07457	-499985	1.40925	77423.5	79403.2	80003.4	79099	80217
3.07614	-499985	1.40978	75761.9	77089.1	78916	81582.9	78050.9
3.07771	-499985	1.41031	76989.6	79007.2	80341.7	79464.8	80291.7
3.07928	-499985	1.41084	75676.7	77399.6	79039.8	81700.6	78260.3
3.08085	-499984	1.41137	77125.4	78565.4	79824.9	80050.4	79658.2
3.08242	-499984	1.4119	75714.1	77035.8	78562.6	80364.8	78386.3
3.08399	-499984	1.41244	76459.4	79554.4	80588.2	79306.1	80536.1
3.08555	-499984	1.41297	74614.6	77017.1	77916.8	81111.1	78091
3.08712	-499983	1.4135	77167.2	78513.9	79469.7	79085.6	79666
3.08869	-499983	1.41403	74923.8	76125.2	77451.3	80628.2	77019.4
3.09026	-499983	1.41456	76381.2	78360.5	79711.6	78626.1	79339.6
3.09183	-499983	1.41509	75075.6	76147.8	77429.4	81287.6	77768.5
3.0934	-499982	1.41562	75857.6	77827.4	79492.8	78669.6	79568.8
3.09497	-499982	1.41615	74220.9	76076.1	77547	80602	77424.4
3.09653	-499982	1.41669	76062.8	77350.3	78776.6	78601.4	77809.4
3.0981	-499981	1.41722	73715.4	74844	76138.3	79539.4	76929.2
3.09967	-499981	1.41774	75385.2	77181.6	78609	77732.6	78606.4
3.10124	-499981	1.41828	74037.1	75286.6	76189.5	79904.5	76818
3.10281	-499980	1.4188	75890.6	76884.5	78296.3	77673.3	78632.9
3.10438	-499980	1.41934	73758.3	75615	76585.4	79249.9	76713.9
3.10595	-499980	1.41988	75769.1	78021.6	78831.5	78075	79261.1
3.10751	-499979	1.4204	73892.5	75790.3	76715	79905.5	76570.9
3.10908	-499979	1.42094	75572.2	77375.3	78724.2	77274.1	78675.6
3.11065	-499978	1.42147	74081.7	74877.7	77183.1	80099.6	76581.9
3.11222	-499978	1.422	75940.1	77177.7	78507.9	77744.2	78211.3
3.11379	-499978	1.42253	74567.9	74918.4	76724.9	79543.6	77166.9
3.11535	-499977	1.42305	76804.8	77641.7	78906.5	78433	77988.3
3.11692	-499977	1.42359	73594.4	75897.4	77532.1	80513.5	77295.8
3.11849	-499976	1.42413	75856	78535.1	80031.4	78379.6	79646.2
3.12006	-499976	1.42465	73864.4	75080.3	76395.3	81168.7	76690.4
3.12163	-499975	1.42519	76646.9	77071.8	78682.3	77627	78604.5
3.1232	-499974	1.42571	74230.8	75339.6	76349.1	79545	76719.8
3.12476	-499974	1.42625	76067.2	78003.7	79248.4	77747.9	79711.9
3.12633	-499973	1.42678	73286.4	76406.9	76665.1	80800.2	77063.2
3.1279	-499973	1.42731	75509.5	77408.7	78398.4	78039.8	78704.6
3.12947	-499972	1.42784	74335.2	74441.2	75716.9	79880.9	76102.4
3.13104	-499971	1.42837	75731.7	76803.4	77821	77119.5	78095.8
3.1326	-499970	1.4289	73823.8	75751.5	77035.7	79350.5	76221.3
3.13417	-499970	1.42944	75540.3	76366.7	77880.6	77343	78417.5
3.13574	-499969	1.42996	73905.1	75330.2	76186	79412.6	76371.3
3.13731	-499968	1.4305	75351.6	77210.9	78224.7	77392.4	78741.9
3.13888	-499967	1.43102	73585.1	75321.6	76267.9	79511	76156.4
3.14044	-499966	1.43156	75667.9	76859.6	78371.3	77919.6	78796
3.14201	-499965	1.43209	73697.2	75306.2	76371.6	79161.8	76203.5
3.14358	-499964	1.43262	75237.8	76433.5	77787	77966.4	78234.9
3.14515	-499963	1.43315	73806.7	74998.5	76095.3	79520.4	76316
3.14671	-499962	1.43369	75233.9	76913.9	77833.2	77921.9	78676.2
3.14828	-499961	1.43421	74036.6	74810.7	76831.3	79624.4	76171.9
3.14985	-499959	1.43475	75277.9	76273.6	77567.3	77385.1	78010.6
3.15142	-499958	1.43527	73211.6	75416.5	75676.3	79041.1	76393.9
3.15299	-499957	1.43581	75297.2	76188.4	77615.8	77487.4	78051.1
3.15455	-499955	1.43634	73170.4	74970.3	76065.8	79030.5	76310.2
3.15612	-499954	1.43687	74150.4	76500.4	77835.7	77732.4	77785
3.15769	-499952	1.4374	73036.1	74658.9	75057.2	79268.2	76192.9
3.15926	-499950	1.43793	74922.6	75923.3	77012.2	77050.4	77348.7
3.16082	-499948	1.43846	72347	74584.3	75932.5	78271.2	76188.6
3.16239	-499947	1.439	75120.6	76153.4	77197.7	76877.5	77605
3.16396	-499944	1.43952	73079.1	73737.6	74822.3	78669.4	75358.4
3.16553	-499942	1.44006	74252.2	76148	78536	75925.1	78049.1
3.16709	-499940	1.44058	72936.1	74414.4	76659.9	78965.1	76379.1
3.16866	-499937	1.44112	74411.1	75842.2	76667.9	77422.5	76736.1
3.17023	-499935	1.44165	72361.3	73787.4	75530.5	78186.5	75682.1
3.1718	-499932	1.44218	74263.8	75769.3	76525.8	76969.6	77223.3
3.17336	-499929	1.44271	72514.8	74638.6	75405.3	78446.4	75323.9
3.17493	-499925	1.44325	73894.1	75636.3	77308.8	76209.5	77274.8
3.1765	-499922	1.44377	72340.4	73762.1	75295.8	78770.2	75790.8
3.17806	-499918	1.44431	74549.2	75812.2	76860.1	76766.4	77064.5
3.17963	-499914	1.44483	72728.1	73994.4	74593.8	78238.4	75102.6
3.1812	-499909	1.44537	74173	75978.1	76776.9	75788.6	77318.6
3.18277	-499904	1.4459	72269.4	74215.8	75361.2	78699.3	75451
3.18433	-499899	1.44643	74002.5	75333.4	76903.4	76885.6	76746.2
3.1859	-499893	1.44696	72033.5	73692.8	74883	77891.8	75209.2
3.18747	-499887	1.44749	74163.6	75680.5	77010.6	76612	76697.5
3.18904	-499880	1.44802	71821.2	73725.6	74737.6	78385.1	74082
3.1906	-499872	1.44856	73791.3	75724.1	76792.6	76138.7	77538
3.19217	-499864	1.44908	72527.9	73174.9	74342.2	78405	74837.8
3.19374	-499854	1.44962	73937.1	75361.4	76554.5	76266.1	77120.3
3.1953	-499844	1.45014	72219.4	73996.8	75345.6	78299.3	75743.4
3.19687	-499833	1.45068	74025.1	75667.3	76231	76883.7	76492.5
3.19844	-499820	1.45121	72496.1	73426.8	74932.5	78239.2	75156.2
3.2	-499806	1.45174	74147.7	74952.7	76698.1	76160.7	76918.6
3.20157	-499789	1.45227	72436.1	73741.6	75343	78797.7	75035.7
3.20314	-499771	1.45281	72980.1	75485.6	77273.4	75868.9	77129.1
3.2047	-499750	1.45333	73097.2	74190.5	75273.1	78578.9	74942.2
3.20627	-499726	1.45387	73940.4	74660.6	75928.7	76264.9	75960.8
3.20784	-499699	1.45439	72295.3	74573.1	75897.2	77599.8	75686.1
3.20941	-499666	1.45493	74140	75168.4	76858.2	77278.5	77242.7
3.21097	-499629	1.45546	71859.1	73607.4	74488.4	78151.9	74828.8
3.21254	-499585	1.45599	73687.4	75276.6	77303.4	76432.4	76618.2
3.21411	-499532	1.45652	72224.4	73552.7	74482.6	78524.6	75320.5
3.21567	-499468	1.45705	73301.2	75336.8	76945.4	76746.1	77166
3.21724	-499390	1.45758	71740.4	73293.2	74667.6	77708.7	74296.4
3.21881	-499294	1.45812	73642.2	75043.6	76501.9	76825.3	76304.5
3.22037	-499172	1.45864	71470.9	72391.3	74274.3	78009.4	74242.9
3.22194	-499017	1.45918	73278.7	75169.9	76139.6	75717.5	76661.3
3.22351	-498814	1.4597	70923.1	72718.6	74868.3	77683.5	74279.7
3.22507	-498541	1.46024	73227.6	74736.6	75901.1	75940.5	76156
3.22664	-498164	1.46077	70643.1	72498.9	73481.1	77105.2	73834.2
3.2282	-497620	1.4613	72948.1	74373.7	75989.8	75858.3	76003.5
3.22977	-496775	1.46183	71820.6	72588	74342.2	77471.4	74131.6
3.23134	-495225	1.46237	73068.1	74378.3	75678	75155.5	75701.1
3.2329	-491703	1.46289	71565.4	73153.5	74490.6	77799	74361.7
3.23447	-483368	1.46343	73081.8	74309.3	75861.1	75206.8	76360.3
3.23604	-467256	1.46395	71167.2	73025.1	73883.3	77656.9	74443.4
3.2376	-446680	1.46449	73786.4	74316.7	76084.7	75807.8	76337.1
3.23917	-440452	1.46502	71665	72529.9	74074.1	76961.1	74085.8
3.24074	-457504	1.46555	73708.2	74495.5	76593.4	75883.4	76700
3.2423	-476916	1.46608	71122.7	72892.6	74103.5	78159.2	74560.7
3.24387	-488677	1.46661	72955.9	75111.7	76303.1	75916.7	76101.4
3.24543	-493999	1.46714	71864.6	72558	73623.4	78173.8	74255.7
3.247	-496220	1.46768	73658.2	74765.5	75174.8	75862.1	76267.2
3.24857	-497308	1.4682	71568.2	73707.1	74815.8	77441.2	74498.1
3.25013	-497964	1.46874	72529.1	75751.8	76295.9	76023.1	76539.4
3.2517	-498407	1.46926	70750.4	73221.7	74138.8	77524.4	74473.6
3.25327	-498720	1.4698	72314.6	74023.8	75724	75925.6	75755.5
3.25483	-498950	1.47033	71342.1	72414.7	73177.5	77404.5	73761.9
3.2564	-499124	1.47086	72997.1	74102.2	75549.5	74908.8	75696.4
3.25796	-499259	1.47139	71025.9	72918.4	73804.9	76887	74202.2
3.25953	-499364	1.47193	72783.1	73852.3	75382.9	75959.2	75369.1
3.2611	-499449	1.47245	70889.5	72430.7	73809.8	77307.9	73808.8
3.26266	-499518	1.47299	72753.4	74634.2	76093.2	75590.1	76082
3.26423	-499575	1.47351	70435.2	72032.6	73944	77587.1	74180.3
3.26579	-499622	1.47405	73103.8	74203.7	75900.5	75094	75874.2
3.26736	-499662	1.47458	70602.4	72350.9	73128.8	77304.1	73109
3.26893	-499696	1.47511	72592.3	74275.8	75124.9	75105.3	75542.9
3.27049	-499725	1.47564	71049.6	72562.3	73279.1	77279.6	74382.7
3.27206	-499750	1.47616	72015.4	74480	74985.5	75232.4	76006.1
3.27362	-499772	1.4767	70199.8	72365.3	73293.9	76723.5	73611.3
3.27519	-499791	1.47724	72344.8	73492	74870.4	75320.5	75837.6
3.27675	-499808	1.47776	70629.4	71512.2	73708.4	76625.9	73291.2
3.27832	-499823	1.4783	71205.8	73488.1	74938.3	75038.4	75778.6
3.27989	-499836	1.47882	69844.5	71506.4	73481.8	77057	73409.9
3.28145	-499847	1.47936	72694.1	73292.7	73938.8	74894.5	74752.3
3.28302	-499858	1.47989	69960	71068.2	73026	75893.3	73775.2
3.28458	-499867	1.48041	72710.6	73959.7	75441.4	74542	76043.5
3.28615	-499876	1.48095	70563.4	71717.1	73086.5	77603.1	73371.5
3.28771	-499884	1.48149	72422.9	73923.2	75116.1	74528.1	75264.9
3.28928	-499891	1.48201	70930.8	71342.9	73260.1	76893.8	73270
3.29084	-499897	1.48255	72197.9	73191.8	75045.5	74814.2	75405
3.29241	-499903	1.48307	70746.5	72596.6	74024.4	76869	74040.8
3.29398	-499908	1.48361	72118.8	73268.6	75027.8	75362.4	75294.8
3.29554	-499913	1.48414	70480.9	71976.7	73534	76792.7	73926.9
3.29711	-499918	1.48466	72174.9	73909.4	74501.9	75464.6	75043.5
3.29867	-499922	1.4852	70335.6	72300.7	72731.7	76465.8	73457.4
3.30024	-499926	1.48572	72570.3	73698.8	74882.8	75370.5	75483.6
3.3018	-499929	1.48626	70421.4	72044.1	72879.9	76755.7	72972.4
3.30337	-499933	1.4868	72287.1	73522.4	74871.4	74979	75014.6
3.30493	-499936	1.48732	69840.1	71269.3	72571.9	76782.8	73325.7
3.3065	-499939	1.48785	71991.7	73547.3	74724.8	75235.5	75747.6
3.30806	-499941	1.48838	69504.6	71298.3	72455.8	76699.3	72092.3
3.30963	-499944	1.48891	71815.1	73302.7	74700.5	74220.8	75188.1
3.31119	-499946	1.48945	69681.1	70714.6	72575.9	76298.7	73004.7
3.31276	-499948	1.48997	71119.9	73133	74569.8	74169.2	75310.2
3.31432	-499950	1.49051	69560.7	71354.5	72754.2	76661.5	72463.2
3.31589	-499952	1.49105	70749.2	73030.8	73922.4	74150.6	74186.4
3.31745	-499954	1.49157	69006.3	71314.9	72489	76372.6	72596.1
[truncated: 17,897 more rows]

## Sheet: Figure 3a
X	Y	X	Y
0	--	--	--
0.3	0.15229	0.3	0
0.5	0.35812	0.5	0.0852
0.7	0.60332	0.7	0.29427
1	0.75697	1	0.49669
	--	2	1.40306
	--
	--
	--
	--
	--
	--
	--
	--
	--
	--
	--
	--
	--
	--
	--
	--
	--
	--
	--
	--
	--
	--
	--
	--

## Sheet: Figure 3b
X	Y
1	88
2	44
3	29.3333
4	22
5	17.6
6	14.6667
7	12.5714
8	11
9	9.77778
10	8.8
11	8
12	7.33333
13	6.76923
14	6.28571
15	5.86667
16	5.5
17	5.17647
18	4.88889
19	4.63158
20	4.4
21	4.19048
22	4
23	3.82609
24	3.66667
25	3.52
26	3.38462
27	3.25926
28	3.14286
29	3.03448
30	2.93333
31	2.83871
32	2.75
33	2.66667
34	2.58824
35	2.51429
36	2.44444
37	2.37838
38	2.31579
39	2.25641
40	2.2
41	2.14634
42	2.09524
43	2.04651
44	2
45	1.95556
46	1.91304
47	1.87234
48	1.83333
49	1.79592
50	1.76
51	1.72549
52	1.69231
53	1.66038
54	1.62963
55	1.6
56	1.57143
57	1.54386
58	1.51724
59	1.49153
60	1.46667
61	1.44262
62	1.41935
63	1.39683
64	1.375
65	1.35385
66	1.33333
67	1.31343
68	1.29412
69	1.27536
70	1.25714
71	1.23944
72	1.22222
73	1.20548
74	1.18919
75	1.17333
76	1.15789
77	1.14286
78	1.12821
79	1.11392
80	1.1
81	1.08642
82	1.07317
83	1.06024
84	1.04762
85	1.03529
86	1.02326
87	1.01149
88	1
89	0.98876
90	0.97778
91	0.96703
92	0.95652
93	0.94624
94	0.93617
95	0.92632
96	0.91667
97	0.90722
98	0.89796
99	0.88889
100	0.88
101	0.87129
102	0.86275
103	0.85437
104	0.84615
105	0.8381
106	0.83019
107	0.82243
108	0.81481
109	0.80734
110	0.8
111	0.79279
112	0.78571
113	0.77876
114	0.77193
115	0.76522
116	0.75862
117	0.75214
118	0.74576
119	0.7395
120	0.73333
121	0.72727
122	0.72131
123	0.71545
124	0.70968
125	0.704
126	0.69841
127	0.69291
128	0.6875
129	0.68217
130	0.67692
131	0.67176
132	0.66667
133	0.66165
134	0.65672
135	0.65185
136	0.64706
137	0.64234
138	0.63768
139	0.63309
140	0.62857
141	0.62411
142	0.61972
143	0.61538
144	0.61111
145	0.6069
146	0.60274
147	0.59864
148	0.59459
149	0.5906
150	0.58667
151	0.58278
152	0.57895
153	0.57516
154	0.57143
155	0.56774
156	0.5641
157	0.56051
158	0.55696
159	0.55346
160	0.55
161	0.54658
162	0.54321
163	0.53988
164	0.53659
165	0.53333
166	0.53012
167	0.52695
168	0.52381
169	0.52071
170	0.51765
171	0.51462
172	0.51163
173	0.50867
174	0.50575
175	0.50286
176	0.5
177	0.49718
178	0.49438
179	0.49162
180	0.48889
181	0.48619
182	0.48352
183	0.48087
184	0.47826
185	0.47568
186	0.47312
187	0.47059
188	0.46809
189	0.46561
190	0.46316
191	0.46073
192	0.45833
193	0.45596
194	0.45361
195	0.45128
196	0.44898
197	0.4467
198	0.44444
199	0.44221
200	0.44
201	0.43781
202	0.43564
203	0.4335
204	0.43137
205	0.42927
206	0.42718
207	0.42512
208	0.42308
209	0.42105
210	0.41905
211	0.41706
212	0.41509
213	0.41315
214	0.41121
215	0.4093
216	0.40741
217	0.40553
218	0.40367
219	0.40183
220	0.4
221	0.39819
222	0.3964
223	0.39462
224	0.39286
225	0.39111
226	0.38938
227	0.38767
228	0.38596
229	0.38428
230	0.38261
231	0.38095
232	0.37931
233	0.37768
234	0.37607
235	0.37447
236	0.37288
237	0.37131
238	0.36975
239	0.3682
240	0.36667
241	0.36515
242	0.36364
243	0.36214
244	0.36066
245	0.35918
246	0.35772
247	0.35628
248	0.35484
249	0.35341
250	0.352
251	0.3506
252	0.34921
253	0.34783
254	0.34646
255	0.3451
256	0.34375
257	0.34241
258	0.34109
259	0.33977
260	0.33846
261	0.33716
262	0.33588
263	0.3346
264	0.33333
265	0.33208
266	0.33083
267	0.32959
268	0.32836
269	0.32714
270	0.32593
271	0.32472
272	0.32353
273	0.32234
274	0.32117
275	0.32
276	0.31884
277	0.31769
278	0.31655
279	0.31541
280	0.31429
281	0.31317
282	0.31206
283	0.31095
284	0.30986
285	0.30877
286	0.30769
287	0.30662
288	0.30556
289	0.3045
290	0.30345
291	0.30241
292	0.30137
293	0.30034
294	0.29932
295	0.29831
296	0.2973
297	0.2963
298	0.2953
299	0.29431
300	0.29333
301	0.29236
302	0.29139
303	0.29043
304	0.28947
305	0.28852
306	0.28758
307	0.28664
308	0.28571
309	0.28479
310	0.28387
311	0.28296
312	0.28205
313	0.28115
314	0.28025
315	0.27937
316	0.27848
317	0.2776
318	0.27673
319	0.27586
320	0.275
321	0.27414
322	0.27329
323	0.27245
324	0.2716
325	0.27077
326	0.26994
327	0.26911
328	0.26829
329	0.26748
330	0.26667
331	0.26586
332	0.26506
333	0.26426
334	0.26347
335	0.26269
336	0.2619
337	0.26113
338	0.26036
339	0.25959
340	0.25882
341	0.25806
342	0.25731
343	0.25656
344	0.25581
345	0.25507
346	0.25434
347	0.2536
348	0.25287
349	0.25215
350	0.25143
351	0.25071
352	0.25
353	0.24929
354	0.24859
355	0.24789
356	0.24719
357	0.2465
358	0.24581
359	0.24513
360	0.24444
361	0.24377
362	0.24309
363	0.24242
364	0.24176
365	0.2411
366	0.24044
367	0.23978
368	0.23913
369	0.23848
370	0.23784
371	0.2372
372	0.23656
373	0.23592
374	0.23529
375	0.23467
376	0.23404
377	0.23342
378	0.2328
379	0.23219
380	0.23158
381	0.23097
382	0.23037
383	0.22977
384	0.22917
385	0.22857
386	0.22798
387	0.22739
388	0.2268
389	0.22622
390	0.22564
391	0.22506
392	0.22449
393	0.22392
394	0.22335
395	0.22278
396	0.22222
397	0.22166
398	0.22111
399	0.22055
400	0.22
401	0.21945
402	0.21891
403	0.21836
404	0.21782
405	0.21728
406	0.21675
407	0.21622
408	0.21569
409	0.21516
410	0.21463
411	0.21411
412	0.21359
413	0.21308
414	0.21256
415	0.21205
416	0.21154
417	0.21103
418	0.21053
419	0.21002
420	0.20952
421	0.20903
422	0.20853
423	0.20804
424	0.20755
425	0.20706
426	0.20657
427	0.20609
428	0.20561
429	0.20513
430	0.20465
431	0.20418
432	0.2037
433	0.20323
434	0.20276
435	0.2023
436	0.20183
437	0.20137
438	0.20091
439	0.20046
440	0.2
441	0.19955
442	0.1991
443	0.19865
444	0.1982
445	0.19775
446	0.19731
447	0.19687
448	0.19643
449	0.19599
450	0.19556
451	0.19512
452	0.19469
453	0.19426
454	0.19383
455	0.19341
456	0.19298
457	0.19256
458	0.19214
459	0.19172
460	0.1913
461	0.19089
462	0.19048
463	0.19006
464	0.18966
465	0.18925
466	0.18884
467	0.18844
468	0.18803
469	0.18763
470	0.18723
471	0.18684
472	0.18644
473	0.18605
474	0.18565
475	0.18526
476	0.18487
477	0.18449
478	0.1841
479	0.18372
480	0.18333
481	0.18295
482	0.18257
483	0.18219
484	0.18182
485	0.18144
486	0.18107
487	0.1807
488	0.18033
489	0.17996
490	0.17959
491	0.17923
492	0.17886
493	0.1785
494	0.17814
495	0.17778
496	0.17742
497	0.17706
498	0.17671
499	0.17635
500	0.176
501	0.17565
502	0.1753
503	0.17495
504	0.1746
505	0.17426
506	0.17391
507	0.17357
508	0.17323
509	0.17289
510	0.17255
511	0.17221
512	0.17188
513	0.17154
514	0.17121
515	0.17087
516	0.17054
517	0.17021
518	0.16988
519	0.16956
520	0.16923
521	0.16891
522	0.16858
523	0.16826
524	0.16794
525	0.16762
526	0.1673
527	0.16698
528	0.16667
529	0.16635
530	0.16604
531	0.16573
532	0.16541
533	0.1651
534	0.16479
535	0.16449
536	0.16418
537	0.16387
538	0.16357
539	0.16327
540	0.16296
541	0.16266
542	0.16236
543	0.16206
544	0.16176
545	0.16147
546	0.16117
547	0.16088
548	0.16058
549	0.16029
550	0.16
551	0.15971
552	0.15942
553	0.15913
554	0.15884
555	0.15856
556	0.15827
557	0.15799
558	0.15771
559	0.15742
560	0.15714
561	0.15686
562	0.15658
563	0.15631
564	0.15603
565	0.15575
566	0.15548
567	0.1552
568	0.15493
569	0.15466
570	0.15439
571	0.15412
572	0.15385
573	0.15358
574	0.15331
575	0.15304
576	0.15278
577	0.15251
578	0.15225
579	0.15199
580	0.15172
581	0.15146
582	0.1512
583	0.15094
584	0.15068
585	0.15043
586	0.15017
587	0.14991
588	0.14966
589	0.14941
590	0.14915
591	0.1489
592	0.14865
593	0.1484
594	0.14815
595	0.1479
596	0.14765
597	0.1474
598	0.14716
599	0.14691
600	0.14667
601	0.14642
602	0.14618
603	0.14594
604	0.1457
605	0.14545
606	0.14521
607	0.14498
608	0.14474
609	0.1445
610	0.14426
611	0.14403
612	0.14379
613	0.14356
614	0.14332
615	0.14309
616	0.14286
617	0.14263
618	0.14239
619	0.14216
620	0.14194
621	0.14171
622	0.14148
623	0.14125
624	0.14103
625	0.1408
626	0.14058
627	0.14035
628	0.14013
629	0.1399
630	0.13968
631	0.13946
632	0.13924
633	0.13902
634	0.1388
635	0.13858
636	0.13836
637	0.13815
638	0.13793
639	0.13772
640	0.1375
641	0.13729
642	0.13707
643	0.13686
644	0.13665
645	0.13643
646	0.13622
647	0.13601
648	0.1358
649	0.13559
650	0.13538
651	0.13518
652	0.13497
653	0.13476
654	0.13456
655	0.13435
656	0.13415
657	0.13394
658	0.13374
659	0.13354
660	0.13333
661	0.13313
662	0.13293
663	0.13273
664	0.13253
665	0.13233
666	0.13213
667	0.13193
668	0.13174
669	0.13154
670	0.13134
671	0.13115
672	0.13095
673	0.13076
674	0.13056
675	0.13037
676	0.13018
677	0.12999
678	0.12979
679	0.1296
680	0.12941
681	0.12922
682	0.12903
683	0.12884
684	0.12865
685	0.12847
686	0.12828
687	0.12809
688	0.12791
689	0.12772
690	0.12754
691	0.12735
692	0.12717
693	0.12698
694	0.1268
695	0.12662
696	0.12644
697	0.12626
698	0.12607
699	0.12589
700	0.12571
701	0.12553
702	0.12536
703	0.12518
704	0.125
705	0.12482
706	0.12465
707	0.12447
708	0.12429
709	0.12412
710	0.12394
711	0.12377
712	0.1236
713	0.12342
714	0.12325
715	0.12308
716	0.12291
717	0.12273
718	0.12256
719	0.12239
720	0.12222
721	0.12205
722	0.12188
723	0.12172
724	0.12155
725	0.12138
726	0.12121
727	0.12105
728	0.12088
729	0.12071
730	0.12055
731	0.12038
732	0.12022
733	0.12005
734	0.11989
735	0.11973
736	0.11957
737	0.1194
738	0.11924
739	0.11908
740	0.11892
741	0.11876
742	0.1186
743	0.11844
744	0.11828
745	0.11812
746	0.11796
747	0.1178
748	0.11765
749	0.11749
750	0.11733
751	0.11718
752	0.11702
753	0.11687
754	0.11671
755	0.11656
756	0.1164
757	0.11625
758	0.11609
759	0.11594
760	0.11579
761	0.11564
762	0.11549
763	0.11533
764	0.11518
765	0.11503
766	0.11488
767	0.11473
768	0.11458
769	0.11443
770	0.11429
771	0.11414
772	0.11399
773	0.11384
774	0.1137
775	0.11355
776	0.1134
777	0.11326
778	0.11311
779	0.11297
780	0.11282
781	0.11268
782	0.11253
783	0.11239
784	0.11224
785	0.1121
786	0.11196
787	0.11182
788	0.11168
789	0.11153
790	0.11139
791	0.11125
792	0.11111
793	0.11097
794	0.11083
795	0.11069
796	0.11055
797	0.11041
798	0.11028
799	0.11014
800	0.11
801	0.10986
802	0.10973
803	0.10959
804	0.10945
805	0.10932
806	0.10918
807	0.10905
808	0.10891
809	0.10878
810	0.10864
811	0.10851
812	0.10837
813	0.10824
814	0.10811
815	0.10798
816	0.10784
817	0.10771
818	0.10758
819	0.10745
820	0.10732
821	0.10719
822	0.10706
823	0.10693
824	0.1068
825	0.10667
826	0.10654
827	0.10641
828	0.10628
829	0.10615
830	0.10602
831	0.1059
832	0.10577
833	0.10564
834	0.10552
835	0.10539
836	0.10526
837	0.10514
838	0.10501
839	0.10489
840	0.10476
841	0.10464
842	0.10451
843	0.10439
844	0.10427
845	0.10414
846	0.10402
847	0.1039
848	0.10377
849	0.10365
850	0.10353
851	0.10341
852	0.10329
853	0.10317
854	0.10304
855	0.10292
856	0.1028
857	0.10268
858	0.10256
859	0.10244
860	0.10233
861	0.10221
862	0.10209
863	0.10197
864	0.10185
865	0.10173
866	0.10162
867	0.1015
868	0.10138
869	0.10127
870	0.10115
871	0.10103
872	0.10092
873	0.1008
874	0.10069
875	0.10057
876	0.10046
877	0.10034
878	0.10023
879	0.10011
880	0.1
881	0.09989
882	0.09977
883	0.09966
884	0.09955
885	0.09944
886	0.09932
887	0.09921
888	0.0991
889	0.09899
890	0.09888
891	0.09877
892	0.09865
893	0.09854
894	0.09843
895	0.09832
896	0.09821
897	0.0981
898	0.098
899	0.09789
900	0.09778
901	0.09767
902	0.09756
903	0.09745
904	0.09735
905	0.09724
906	0.09713
907	0.09702
908	0.09692
909	0.09681
910	0.0967
911	0.0966
912	0.09649
913	0.09639
914	0.09628
915	0.09617
916	0.09607
917	0.09597
918	0.09586
919	0.09576
920	0.09565
921	0.09555
922	0.09544
923	0.09534
924	0.09524
925	0.09514
926	0.09503
927	0.09493
928	0.09483
929	0.09473
930	0.09462
931	0.09452
932	0.09442
933	0.09432
934	0.09422
935	0.09412
936	0.09402
937	0.09392
938	0.09382
939	0.09372
940	0.09362
941	0.09352
942	0.09342
943	0.09332
944	0.09322
945	0.09312
946	0.09302
947	0.09293
948	0.09283
949	0.09273
950	0.09263
951	0.09253
952	0.09244
953	0.09234
954	0.09224
955	0.09215
956	0.09205
957	0.09195
958	0.09186
959	0.09176
960	0.09167
961	0.09157
962	0.09148
963	0.09138
964	0.09129
965	0.09119
966	0.0911
967	0.091
968	0.09091
969	0.09082
970	0.09072
971	0.09063
972	0.09053
973	0.09044
974	0.09035
975	0.09026
976	0.09016
977	0.09007
978	0.08998
979	0.08989
980	0.0898
981	0.0897
982	0.08961
983	0.08952
984	0.08943
985	0.08934
986	0.08925
987	0.08916
988	0.08907
989	0.08898
990	0.08889
991	0.0888
992	0.08871
993	0.08862
994	0.08853
995	0.08844
996	0.08835
997	0.08826
998	0.08818
999	0.08809
1000	0.088
1001	0.08791
1002	0.08782
1003	0.08774
1004	0.08765
1005	0.08756
1006	0.08748
1007	0.08739
1008	0.0873
1009	0.08722
1010	0.08713
1011	0.08704
1012	0.08696
1013	0.08687
1014	0.08679
1015	0.0867
1016	0.08661
1017	0.08653
1018	0.08644
1019	0.08636
1020	0.08627
1021	0.08619
1022	0.08611
1023	0.08602
1024	0.08594
1025	0.08585
1026	0.08577
1027	0.08569
1028	0.0856
1029	0.08552
1030	0.08544
1031	0.08535
1032	0.08527
1033	0.08519
1034	0.08511
1035	0.08502
1036	0.08494
1037	0.08486
1038	0.08478
1039	0.0847
1040	0.08462
1041	0.08453
1042	0.08445
1043	0.08437
1044	0.08429
1045	0.08421
1046	0.08413
1047	0.08405
1048	0.08397
1049	0.08389
1050	0.08381
1051	0.08373
1052	0.08365
1053	0.08357
1054	0.08349
1055	0.08341
1056	0.08333
1057	0.08325
1058	0.08318
1059	0.0831
1060	0.08302
1061	0.08294
1062	0.08286
1063	0.08278
1064	0.08271
1065	0.08263
1066	0.08255
1067	0.08247
1068	0.0824
1069	0.08232
1070	0.08224
1071	0.08217
1072	0.08209
1073	0.08201
1074	0.08194
1075	0.08186
1076	0.08178
1077	0.08171
1078	0.08163
1079	0.08156
1080	0.08148
1081	0.08141
1082	0.08133
1083	0.08126
1084	0.08118
1085	0.08111
1086	0.08103
1087	0.08096
1088	0.08088
1089	0.08081
1090	0.08073
1091	0.08066
1092	0.08059
1093	0.08051
1094	0.08044
1095	0.08037
1096	0.08029
1097	0.08022
1098	0.08015
1099	0.08007
1100	0.08
1101	0.07993
1102	0.07985
1103	0.07978
1104	0.07971
1105	0.07964
1106	0.07957
1107	0.07949
1108	0.07942
1109	0.07935
1110	0.07928
1111	0.07921
1112	0.07914
1113	0.07907
1114	0.07899
1115	0.07892
1116	0.07885
1117	0.07878
1118	0.07871
1119	0.07864
1120	0.07857
1121	0.0785
1122	0.07843
1123	0.07836
1124	0.07829
1125	0.07822
1126	0.07815
1127	0.07808
1128	0.07801
1129	0.07795
1130	0.07788
1131	0.07781
1132	0.07774
1133	0.07767
1134	0.0776
1135	0.07753
1136	0.07746
1137	0.0774
1138	0.07733
1139	0.07726
1140	0.07719
1141	0.07713
1142	0.07706
1143	0.07699
1144	0.07692
1145	0.07686
1146	0.07679
1147	0.07672
1148	0.07666
1149	0.07659
1150	0.07652
1151	0.07646
1152	0.07639
1153	0.07632
1154	0.07626
1155	0.07619
1156	0.07612
1157	0.07606
1158	0.07599
1159	0.07593
1160	0.07586
1161	0.0758
1162	0.07573
1163	0.07567
1164	0.0756
1165	0.07554
1166	0.07547
1167	0.07541
1168	0.07534
1169	0.07528
1170	0.07521
1171	0.07515
1172	0.07509
1173	0.07502
1174	0.07496
1175	0.07489
1176	0.07483
1177	0.07477
1178	0.0747
1179	0.07464
1180	0.07458
1181	0.07451
1182	0.07445
1183	0.07439
1184	0.07432
1185	0.07426
1186	0.0742
1187	0.07414
1188	0.07407
1189	0.07401
1190	0.07395
1191	0.07389
1192	0.07383
1193	0.07376
1194	0.0737
1195	0.07364
1196	0.07358
1197	0.07352
1198	0.07346
1199	0.07339
1200	0.07333
1201	0.07327
1202	0.07321
1203	0.07315
1204	0.07309
1205	0.07303
1206	0.07297
1207	0.07291
1208	0.07285
1209	0.07279
1210	0.07273
1211	0.07267
1212	0.07261
1213	0.07255
1214	0.07249
1215	0.07243
1216	0.07237
1217	0.07231
1218	0.07225
1219	0.07219
1220	0.07213
1221	0.07207
1222	0.07201
1223	0.07195
1224	0.0719
1225	0.07184
1226	0.07178
1227	0.07172
1228	0.07166
1229	0.0716
1230	0.07154
1231	0.07149
1232	0.07143
1233	0.07137
1234	0.07131
1235	0.07126
1236	0.0712
1237	0.07114
1238	0.07108
1239	0.07103
1240	0.07097
1241	0.07091
1242	0.07085
1243	0.0708
1244	0.07074
1245	0.07068
1246	0.07063
1247	0.07057
1248	0.07051
1249	0.07046
1250	0.0704
1251	0.07034
1252	0.07029
1253	0.07023
1254	0.07018
1255	0.07012
1256	0.07006
1257	0.07001
1258	0.06995
1259	0.0699
1260	0.06984
1261	0.06979
1262	0.06973
1263	0.06968
1264	0.06962
1265	0.06957
1266	0.06951
1267	0.06946
1268	0.0694
1269	0.06935
1270	0.06929
1271	0.06924
1272	0.06918
1273	0.06913
1274	0.06907
1275	0.06902
1276	0.06897
1277	0.06891
1278	0.06886
1279	0.0688
1280	0.06875
1281	0.0687
1282	0.06864
1283	0.06859
1284	0.06854
1285	0.06848
1286	0.06843
1287	0.06838
1288	0.06832
1289	0.06827
1290	0.06822
1291	0.06816
1292	0.06811
1293	0.06806
1294	0.06801
1295	0.06795
1296	0.0679
1297	0.06785
1298	0.0678
1299	0.06774
1300	0.06769
1301	0.06764
1302	0.06759
1303	0.06754
1304	0.06748
1305	0.06743
1306	0.06738
1307	0.06733
1308	0.06728
1309	0.06723
1310	0.06718
1311	0.06712
1312	0.06707
1313	0.06702
1314	0.06697
1315	0.06692
1316	0.06687
1317	0.06682
1318	0.06677
1319	0.06672
1320	0.06667
1321	0.06662
1322	0.06657
1323	0.06652
1324	0.06647
1325	0.06642
1326	0.06637
1327	0.06631
1328	0.06627
1329	0.06622
1330	0.06617
1331	0.06612
1332	0.06607
1333	0.06602
1334	0.06597
1335	0.06592
1336	0.06587
1337	0.06582
1338	0.06577
1339	0.06572
1340	0.06567
1341	0.06562
1342	0.06557
1343	0.06552
1344	0.06548
1345	0.06543
1346	0.06538
1347	0.06533
1348	0.06528
1349	0.06523
1350	0.06519
1351	0.06514
1352	0.06509
1353	0.06504
1354	0.06499
1355	0.06494
1356	0.0649
1357	0.06485
1358	0.0648
1359	0.06475
1360	0.06471
1361	0.06466
1362	0.06461
1363	0.06456
1364	0.06452
1365	0.06447
1366	0.06442
1367	0.06437
1368	0.06433
1369	0.06428
1370	0.06423
1371	0.06419
1372	0.06414
1373	0.06409
1374	0.06405
1375	0.064
1376	0.06395
1377	0.06391
1378	0.06386
1379	0.06381
1380	0.06377
1381	0.06372
1382	0.06368
1383	0.06363
1384	0.06358
1385	0.06354
1386	0.06349
1387	0.06345
1388	0.0634
1389	0.06335
1390	0.06331
1391	0.06326
1392	0.06322
1393	0.06317
1394	0.06313
1395	0.06308
1396	0.06304
1397	0.06299
1398	0.06295
1399	0.0629
1400	0.06286
1401	0.06281
1402	0.06277
1403	0.06272
1404	0.06268
1405	0.06263
1406	0.06259
1407	0.06254
1408	0.0625
1409	0.06246
1410	0.06241
1411	0.06237
1412	0.06232
1413	0.06228
1414	0.06223
1415	0.06219
1416	0.06215
1417	0.0621
1418	0.06206
1419	0.06202
1420	0.06197
1421	0.06193
1422	0.06188
1423	0.06184
1424	0.0618
1425	0.06175
1426	0.06171
1427	0.06167
1428	0.06162
1429	0.06158
1430	0.06154
1431	0.0615
1432	0.06145
1433	0.06141
1434	0.06137
1435	0.06132
1436	0.06128
1437	0.06124
1438	0.0612
1439	0.06115
1440	0.06111
1441	0.06107
1442	0.06103
1443	0.06098
1444	0.06094
1445	0.0609
1446	0.06086
1447	0.06082
1448	0.06077
1449	0.06073
1450	0.06069
1451	0.06065
1452	0.06061
1453	0.06056
1454	0.06052
1455	0.06048
1456	0.06044
1457	0.0604
1458	0.06036
1459	0.06032
1460	0.06027
1461	0.06023
1462	0.06019
1463	0.06015
1464	0.06011
1465	0.06007
1466	0.06003
1467	0.05999
1468	0.05995
1469	0.0599
1470	0.05986
1471	0.05982
1472	0.05978
1473	0.05974
1474	0.0597
1475	0.05966
1476	0.05962
1477	0.05958
1478	0.05954
1479	0.0595
1480	0.05946
1481	0.05942
1482	0.05938
1483	0.05934
1484	0.0593
1485	0.05926
1486	0.05922
1487	0.05918
1488	0.05914
1489	0.0591
1490	0.05906
1491	0.05902
1492	0.05898
1493	0.05894
1494	0.0589
1495	0.05886
1496	0.05882
1497	0.05878
1498	0.05874
1499	0.05871
1500	0.05867
1501	0.05863
1502	0.05859
1503	0.05855
1504	0.05851
1505	0.05847
1506	0.05843
1507	0.05839
1508	0.05836
1509	0.05832
1510	0.05828
1511	0.05824
1512	0.0582
1513	0.05816
1514	0.05812
1515	0.05809
1516	0.05805
1517	0.05801
1518	0.05797
1519	0.05793
1520	0.05789
1521	0.05786
1522	0.05782
1523	0.05778
1524	0.05774
1525	0.0577
1526	0.05767
1527	0.05763
1528	0.05759
1529	0.05755
1530	0.05752
1531	0.05748
1532	0.05744
1533	0.0574
1534	0.05737
1535	0.05733
1536	0.05729
1537	0.05725
1538	0.05722
1539	0.05718
1540	0.05714
1541	0.05711
1542	0.05707
1543	0.05703
1544	0.05699
1545	0.05696
1546	0.05692
1547	0.05688
1548	0.05685
1549	0.05681
1550	0.05677
1551	0.05674
1552	0.0567
1553	0.05666
1554	0.05663
1555	0.05659
1556	0.05656
1557	0.05652
1558	0.05648
1559	0.05645
1560	0.05641
1561	0.05637
1562	0.05634
1563	0.0563
1564	0.05627
1565	0.05623
1566	0.05619
1567	0.05616
1568	0.05612
1569	0.05609
1570	0.05605
1571	0.05602
1572	0.05598
1573	0.05594
1574	0.05591
1575	0.05587
1576	0.05584
1577	0.0558
1578	0.05577
1579	0.05573
1580	0.0557
1581	0.05566
1582	0.05563
1583	0.05559
1584	0.05556
1585	0.05552
1586	0.05549
1587	0.05545
1588	0.05542
1589	0.05538
1590	0.05535
1591	0.05531
1592	0.05528
1593	0.05524
1594	0.05521
1595	0.05517
1596	0.05514
1597	0.0551
1598	0.05507
1599	0.05503
1600	0.055
1601	0.05497
1602	0.05493
1603	0.0549
1604	0.05486
1605	0.05483
1606	0.05479
1607	0.05476
1608	0.05473
1609	0.05469
1610	0.05466
1611	0.05462
1612	0.05459
1613	0.05456
1614	0.05452
1615	0.05449
1616	0.05446
1617	0.05442
1618	0.05439
1619	0.05435
1620	0.05432
1621	0.05429
1622	0.05425
1623	0.05422
1624	0.05419
1625	0.05415
1626	0.05412
1627	0.05409
1628	0.05405
1629	0.05402
1630	0.05399
1631	0.05395
1632	0.05392
1633	0.05389
1634	0.05386
1635	0.05382
1636	0.05379
1637	0.05376
1638	0.05372
1639	0.05369
1640	0.05366
1641	0.05363
1642	0.05359
1643	0.05356
1644	0.05353
1645	0.0535
1646	0.05346
1647	0.05343
1648	0.0534
1649	0.05337
1650	0.05333
1651	0.0533
1652	0.05327
1653	0.05324
1654	0.0532
1655	0.05317
1656	0.05314
1657	0.05311
1658	0.05308
1659	0.05304
1660	0.05301
1661	0.05298
1662	0.05295
1663	0.05292
1664	0.05288
1665	0.05285
1666	0.05282
1667	0.05279
1668	0.05276
1669	0.05273
1670	0.05269
1671	0.05266
1672	0.05263
1673	0.0526
1674	0.05257
1675	0.05254
1676	0.05251
1677	0.05247
1678	0.05244
1679	0.05241
1680	0.05238
1681	0.05235
1682	0.05232
1683	0.05229
1684	0.05226
1685	0.05223
1686	0.05219
1687	0.05216
1688	0.05213
1689	0.0521
1690	0.05207
1691	0.05204
1692	0.05201
1693	0.05198
1694	0.05195
1695	0.05192
1696	0.05189
1697	0.05186
1698	0.05183
1699	0.0518
1700	0.05176
1701	0.05173
1702	0.0517
1703	0.05167
1704	0.05164
1705	0.05161
1706	0.05158
1707	0.05155
1708	0.05152
1709	0.05149
1710	0.05146
1711	0.05143
1712	0.0514
1713	0.05137
1714	0.05134
1715	0.05131
1716	0.05128
1717	0.05125
1718	0.05122
1719	0.05119
1720	0.05116
1721	0.05113
1722	0.0511
1723	0.05107
1724	0.05104
1725	0.05101
1726	0.05098
1727	0.05096
1728	0.05093
1729	0.0509
1730	0.05087
1731	0.05084
1732	0.05081
1733	0.05078
1734	0.05075
1735	0.05072
1736	0.05069
1737	0.05066
1738	0.05063
1739	0.0506
1740	0.05057
1741	0.05055
1742	0.05052
1743	0.05049
1744	0.05046
1745	0.05043
1746	0.0504
1747	0.05037
1748	0.05034
1749	0.05031
1750	0.05029
1751	0.05026
1752	0.05023
1753	0.0502
1754	0.05017
1755	0.05014
1756	0.05011
1757	0.05009
1758	0.05006
1759	0.05003
1760	0.05
1761	0.04997
1762	0.04994
1763	0.04991
1764	0.04989
1765	0.04986
1766	0.04983
1767	0.0498
1768	0.04977
1769	0.04975
1770	0.04972
1771	0.04969
1772	0.04966
1773	0.04963
1774	0.04961
1775	0.04958
1776	0.04955
1777	0.04952
1778	0.04949
1779	0.04947
1780	0.04944
1781	0.04941
1782	0.04938
1783	0.04936
1784	0.04933
1785	0.0493
1786	0.04927
1787	0.04924
1788	0.04922
1789	0.04919
1790	0.04916
1791	0.04913
1792	0.04911
1793	0.04908
1794	0.04905
1795	0.04903
1796	0.049
1797	0.04897
1798	0.04894
1799	0.04892
1800	0.04889
1801	0.04886
1802	0.04883
1803	0.04881
1804	0.04878
1805	0.04875
1806	0.04873
1807	0.0487
1808	0.04867
1809	0.04865
1810	0.04862
1811	0.04859
1812	0.04857
1813	0.04854
1814	0.04851
1815	0.04848
1816	0.04846
1817	0.04843
1818	0.0484
1819	0.04838
1820	0.04835
1821	0.04833
1822	0.0483
1823	0.04827
1824	0.04825
1825	0.04822
1826	0.04819
1827	0.04817
1828	0.04814
1829	0.04811
1830	0.04809
1831	0.04806
1832	0.04803
1833	0.04801
1834	0.04798
1835	0.04796
1836	0.04793
1837	0.0479
1838	0.04788
1839	0.04785
1840	0.04783
1841	0.0478
1842	0.04777
1843	0.04775
1844	0.04772
1845	0.0477
1846	0.04767
1847	0.04764
1848	0.04762
1849	0.04759
1850	0.04757
1851	0.04754
1852	0.04752
1853	0.04749
1854	0.04746
1855	0.04744
1856	0.04741
1857	0.04739
1858	0.04736
1859	0.04734
1860	0.04731
1861	0.04729
1862	0.04726
1863	0.04724
1864	0.04721
1865	0.04718
1866	0.04716
1867	0.04713
1868	0.04711
1869	0.04708
1870	0.04706
1871	0.04703
1872	0.04701
1873	0.04698
1874	0.04696
1875	0.04693
1876	0.04691
1877	0.04688
1878	0.04686
1879	0.04683
1880	0.04681
1881	0.04678
1882	0.04676
1883	0.04673
1884	0.04671
1885	0.04668
1886	0.04666
1887	0.04663
1888	0.04661
1889	0.04659
1890	0.04656
1891	0.04654
1892	0.04651
1893	0.04649
1894	0.04646
1895	0.04644
1896	0.04641
1897	0.04639
1898	0.04636
1899	0.04634
1900	0.04632
1901	0.04629
1902	0.04627
1903	0.04624
1904	0.04622
1905	0.04619
1906	0.04617
1907	0.04615
1908	0.04612
1909	0.0461
1910	0.04607
1911	0.04605
1912	0.04603
1913	0.046
1914	0.04598
1915	0.04595
1916	0.04593
1917	0.04591
1918	0.04588
1919	0.04586
1920	0.04583
1921	0.04581
1922	0.04579
1923	0.04576
1924	0.04574
1925	0.04571
1926	0.04569
1927	0.04567
1928	0.04564
1929	0.04562
1930	0.0456
1931	0.04557
1932	0.04555
1933	0.04553
1934	0.0455
1935	0.04548
1936	0.04545
1937	0.04543
1938	0.04541
1939	0.04538
1940	0.04536
1941	0.04534
1942	0.04531
1943	0.04529
1944	0.04527
1945	0.04524
1946	0.04522
1947	0.0452
1948	0.04517
1949	0.04515
1950	0.04513
1951	0.04511
1952	0.04508
1953	0.04506
1954	0.04504
1955	0.04501
1956	0.04499
1957	0.04497
1958	0.04494
1959	0.04492
1960	0.0449
1961	0.04488
1962	0.04485
1963	0.04483
1964	0.04481
1965	0.04478
1966	0.04476
1967	0.04474
1968	0.04472
1969	0.04469
1970	0.04467
1971	0.04465
1972	0.04462
1973	0.0446
1974	0.04458
1975	0.04456
1976	0.04453
1977	0.04451
1978	0.04449
1979	0.04447
1980	0.04444
1981	0.04442
1982	0.0444
1983	0.04438
1984	0.04435
1985	0.04433
1986	0.04431
1987	0.04429
1988	0.04427
1989	0.04424
1990	0.04422
1991	0.0442
1992	0.04418
1993	0.04415
1994	0.04413
1995	0.04411
1996	0.04409
1997	0.04407
1998	0.04404
1999	0.04402
[truncated: 1 more rows]

## Sheet: Figure 3c
X-ray energy	Total electron yield		--
eV	arb. units		--
--	Fit to Ni peaks		Precursor	LNMO-D0.5La	LNMO-C0.5La
820.032	483.138	820.001	10595.2	17885	30839.3
820.082	483.187	820.101	10613.3	17885.1	30835.3
820.132	483.236	820.196	10584.4	17838	30809
820.182	483.285	820.299	10543.7	17869.3	30775.8
820.232	483.334	820.402	10538.2	17844.6	30761.4
820.282	483.384	820.497	10550.8	17878.3	30801.2
820.332	483.433	820.603	10506.6	17936.5	30797.6
820.382	483.483	820.705	10450.5	18062.4	30853.1
820.432	483.534	820.801	10506.3	18019.5	30812.2
820.482	483.584	820.894	10610.6	18016.3	30759.6
820.532	483.635	821	10594.8	18058.8	30815.9
820.582	483.686	821.086	10633.6	18055.2	30783.8
820.632	483.737	821.2	10610.9	18174.2	30836
820.682	483.788	821.299	10608.9	18126.7	30812.8
820.732	483.84	821.403	10536.6	18169.5	30815.6
820.782	483.892	821.502	10523.6	18144.4	30799.5
820.832	483.944	821.602	10619.9	18221.7	30787.4
820.882	483.996	821.699	10610	18197.4	30776.8
820.932	484.049	821.799	10655.5	18229.6	30796.8
820.982	484.102	821.901	10619.2	18186.6	30775.2
821.032	484.155	822.007	10585.9	18194	30766.7
821.082	484.209	822.099	10581.3	18161.2	30761.7
821.132	484.262	822.198	10552.5	18165.6	30747.5
821.182	484.316	822.299	10528	18200.1	30759.7
821.232	484.37	822.403	10539.5	18156.2	30731.6
821.282	484.425	822.5	10555.8	18182.2	30804
821.332	484.48	822.601	10540.3	18172.9	30750.2
821.382	484.535	822.696	10574.2	18233	30820.1
821.432	484.59	822.801	10521.4	18158.8	30803.2
821.482	484.645	822.899	10617	18258.7	30748.7
821.532	484.701	823	10560.5	18212.5	30774
821.582	484.757	823.096	10563.6	18262	30740.2
821.632	484.813	823.201	10558.3	18191.3	30797.2
821.682	484.87	823.304	10534.6	18194.1	30742
821.732	484.927	823.4	10520.7	18224.8	30774
821.782	484.984	823.5	10503.3	18220.7	30746
821.832	485.042	823.598	10544.5	18275.1	30766.4
821.882	485.099	823.699	10483.5	18215	30739.8
821.932	485.157	823.801	10500.2	18286.9	30753.2
821.982	485.216	823.903	10499.4	18181.7	30706.7
822.032	485.274	824	10529.8	18264	30626
822.082	485.333	824.1	10563.3	18250	30715
822.132	485.392	824.198	10586.4	18304.5	30705.5
822.182	485.452	824.307	10553.4	18281.6	30724.5
[truncated: 956 more rows]

[truncated: 28 more sheets: Figure 3d, Figure 5a, Figure 5b, Figure 5c, Figure 5d, Figure 5e, Figure 6a, Figure 6b, Figure 6c, Figure 6d, Supplementary Figure 1e, Supplementary Figure 2, Supplementary Figure 3, Supplementary Figure 8, Supplementary Figure 10, Supplementary Figure 14, Supplementary Figure 15, Supplementary Figure 16a, Supplementary Figure 16b, c, Supplementary Figure 18a …]
